# Supplementary material for: Placental trophoblast aging in advanced maternal age is related to increased oxidative damage and decreased YAP
Source: Front Cell Dev Biol. 2025 Jan 21;13:1479960. doi: 10.3389/fcell.2025.1479960 (PMC11790555; doi:10.3389/fcell.2025.1479960)
Supplement: Supplementary file 1 [file DataSheet2.xls]

## Sheet: 表达量差异详情表
Gene id	Gene name	Gene description	FC(shS/con)	Log2FC(shS/con)	Pvalue	Padjust	Significant	Regulate	shYAP1	shYAP2	shYAP3	shN1	shN2	shN3	shYAP	con
ENSG00000001036	FUCA2	alpha-L-fucosidase 2 [Source:HGNC Symbol;Acc:HGNC:4008]	0.769189	-0.37859	0.000978211989619	0.0581067632887	yes	down	33.9	39.33	31.29	48.61	47.97	44.77	34.84	47.1167
ENSG00000004779	NDUFAB1	NADH:ubiquinone oxidoreductase subunit AB1 [Source:HGNC Symbol;Acc:HGNC:7694]	0.416425	-1.26387	5.9065110132E-9	2.87007214316E-6	yes	down	95.43	74.58	81.06	195.18	196.88	231.59	83.69	207.883
ENSG00000006015	REX1BD	required for excision 1-B domain containing [Source:HGNC Symbol;Acc:HGNC:26098]	0.438273	-1.1901	2.91768214967E-11	3.64564384602E-8	yes	down	15.86	16.5	12.77	50.67	44.29	32.62	15.0433	42.5267
ENSG00000006282	SPATA20	spermatogenesis associated 20 [Source:HGNC Symbol;Acc:HGNC:26125]	1.27522	0.35075	0.00143335890888	0.0757515026979	yes	up	62.59	71.18	66.69	64.04	55.47	53.61	66.82	57.7067
ENSG00000006327	TNFRSF12A	TNF receptor superfamily member 12A [Source:HGNC Symbol;Acc:HGNC:18152]	0.66931	-0.579254	0.00347412995669	0.134752	yes	down	60.03	55.15	55.32	79.55	81.01	98.44	56.8333	86.3333
ENSG00000006534	ALDH3B1	aldehyde dehydrogenase 3 family member B1 [Source:HGNC Symbol;Acc:HGNC:410]	1.44394	0.530014	1.4158997487E-5	0.00227232424808	yes	up	30.22	33.29	27.96	23.55	20.48	20.76	30.49	21.5967
ENSG00000013297	CLDN11	claudin 11 [Source:HGNC Symbol;Acc:HGNC:8514]	0.737422	-0.439438	0.000362012055722	0.0276536108766	yes	down	52.13	63.48	56.65	84.25	76.13	65.64	57.42	75.34
ENSG00000013306	SLC25A39	solute carrier family 25 member 39 [Source:HGNC Symbol;Acc:HGNC:24279]	1.22636	0.294387	0.00681642718421	0.198073	yes	up	94.48	106.03	98.33	94.91	84.27	80.12	99.6133	86.4333
ENSG00000026025	VIM	vimentin [Source:HGNC Symbol;Acc:HGNC:12692]	0.81825	-0.289387	0.00166770635711	0.0840725858932	yes	down	568.26	653.86	562.78	836.27	774.22	675.59	594.967	762.027
ENSG00000026559	KCNG1	potassium voltage-gated channel modifier subfamily G member 1 [Source:HGNC Symbol;Acc:HGNC:6248]	0.511522	-0.967131	2.15633371599E-7	6.08399124093E-5	yes	down	4.25	5.42	5.22	13.89	10.94	11.79	4.96333	12.2067
ENSG00000041880	PARP3	poly(ADP-ribose) polymerase family member 3 [Source:HGNC Symbol;Acc:HGNC:273]	1.25585	0.328663	0.00683429974388	0.198263	yes	up	31.87	39.6	29.21	34.2	26.71	27.77	33.56	29.56
ENSG00000042753	AP2S1	adaptor related protein complex 2 subunit sigma 1 [Source:HGNC Symbol;Acc:HGNC:565]	1.24201	0.312682	0.00558938964339	0.176809	yes	up	268.24	279.84	245.94	241.6	219.4	204.55	264.673	221.85
ENSG00000049192	ADAMTS6	ADAM metallopeptidase with thrombospondin type 1 motif 6 [Source:HGNC Symbol;Acc:HGNC:222]	0.614171	-0.703287	0.00553153840935	0.176657	yes	down	1.06	1.59	1.04	1.67	2.02	2.31	1.23	2
ENSG00000054148	PHPT1	phosphohistidine phosphatase 1 [Source:HGNC Symbol;Acc:HGNC:30033]	1.47403	0.559769	1.6239167055E-5	0.00249185744994	yes	up	170.57	187.29	170.29	130.69	114.15	115.93	176.05	120.257
ENSG00000055813	CCDC85A	coiled-coil domain containing 85A [Source:HGNC Symbol;Acc:HGNC:29400]	1.61781	0.694043	2.71721056105E-5	0.00380257314755	yes	up	8.48	11.75	8.07	7.11	5.9	5.22	9.43333	6.07667
ENSG00000063245	EPN1	epsin 1 [Source:HGNC Symbol;Acc:HGNC:21604]	0.648939	-0.623845	0.00178093678417	0.0866871711753	yes	down	30.85	36.47	20.67	82.35	64.28	43.54	29.33	63.39
ENSG00000064490	RFXANK	regulatory factor X associated ankyrin containing protein [Source:HGNC Symbol;Acc:HGNC:9987]	1.26251	0.336293	0.0041893765838	0.147752	yes	up	100.09	115.7	96.5	89.67	80.79	82.11	104.097	84.19
ENSG00000065029	ZNF76	zinc finger protein 76 [Source:HGNC Symbol;Acc:HGNC:13149]	1.29972	0.378204	0.00377155066045	0.141949	yes	up	14.72	18.63	15.7	16.46	16.68	10.63	16.35	14.59
ENSG00000066056	TIE1	tyrosine kinase with immunoglobulin like and EGF like domains 1 [Source:HGNC Symbol;Acc:HGNC:11809]	0.635159	-0.654811	0.00144533495836	0.0760634144871	yes	down	2.6	3.27	2.28	4.81	3.55	3.15	2.71667	3.83667
ENSG00000066735	KIF26A	kinesin family member 26A [Source:HGNC Symbol;Acc:HGNC:20226]	0.581521	-0.782098	0.000291512531361	0.0241515355461	yes	down	4.05	4.66	2.61	8.35	6.39	5.62	3.77333	6.78667
ENSG00000067221	STOML1	stomatin like 1 [Source:HGNC Symbol;Acc:HGNC:14560]	1.67583	0.744878	0.000678417667316	0.0434709166826	yes	up	6.72	6.89	5.01	3.52	3.68	4.09	6.20667	3.76333
ENSG00000068001	HYAL2	hyaluronidase 2 [Source:HGNC Symbol;Acc:HGNC:5321]	1.31564	0.39576	0.00257981076078	0.11007	yes	up	33.96	43.92	36.42	29.83	31.25	27.07	38.1	29.3833
ENSG00000068137	PLEKHH3	pleckstrin homology, MyTH4 and FERM domain containing H3 [Source:HGNC Symbol;Acc:HGNC:26105]	0.648655	-0.624477	0.00327283974791	0.130118	yes	down	8.66	8.11	7.09	12.85	10.59	9.97	7.95333	11.1367
ENSG00000069399	BCL3	BCL3 transcription coactivator [Source:HGNC Symbol;Acc:HGNC:998]	0.621486	-0.686207	0.00183955658525	0.0879217577754	yes	down	7.72	6.56	5.41	18.58	14.82	8.1	6.56333	13.8333
ENSG00000069493	CLEC2D	C-type lectin domain family 2 member D [Source:HGNC Symbol;Acc:HGNC:14351]	0.645828	-0.630779	0.00351750393993	0.135669	yes	down	3.23	3.65	3.41	5.23	7.58	3.62	3.43	5.47667
ENSG00000070423	RNF126	ring finger protein 126 [Source:HGNC Symbol;Acc:HGNC:21151]	0.53893	-0.89183	8.73043962892E-6	0.00149727039636	yes	down	14.02	20.45	13.08	31.74	33.54	18.87	15.85	28.05
ENSG00000070669	ASNS	asparagine synthetase (glutamine-hydrolyzing) [Source:HGNC Symbol;Acc:HGNC:753]	0.490156	-1.02869	7.54982638683E-6	0.00133403144429	yes	down	23.74	16.63	19.67	38.35	39.38	46.51	20.0133	41.4133
ENSG00000072506	HSD17B10	hydroxysteroid 17-beta dehydrogenase 10 [Source:HGNC Symbol;Acc:HGNC:4800]	1.63659	0.710695	5.59801932016E-7	0.000144009047011	yes	up	82.97	98.06	90.31	58.68	55.89	56.95	90.4467	57.1733
ENSG00000073350	LLGL2	LLGL scribble cell polarity complex component 2 [Source:HGNC Symbol;Acc:HGNC:6629]	1.32587	0.406938	0.00261818383542	0.111435	yes	up	16.04	19.4	16.38	16.99	15.62	11.49	17.2733	14.7
ENSG00000074416	MGLL	monoglyceride lipase [Source:HGNC Symbol;Acc:HGNC:17038]	0.697587	-0.519555	0.00365089384151	0.139749	yes	down	5.02	20.95	5.19	10.42	8.6	6.8	10.3867	8.60667
ENSG00000074695	LMAN1	lectin, mannose binding 1 [Source:HGNC Symbol;Acc:HGNC:6631]	0.791455	-0.337421	0.00137383520381	0.0737193227615	yes	down	66.27	75.48	65.03	92.46	101.53	80.44	68.9267	91.4767
ENSG00000074842	MYDGF	myeloid derived growth factor [Source:HGNC Symbol;Acc:HGNC:16948]	0.637956	-0.648471	1.25118073973E-6	0.000295768982163	yes	down	61.37	63.86	61.29	108.88	113.86	103.18	62.1733	108.64
ENSG00000075223	SEMA3C	semaphorin 3C [Source:HGNC Symbol;Acc:HGNC:10725]	1.83879	0.878753	7.98005518611E-6	0.00138212975614	yes	up	3.65	3.78	3.09	1.7	2.28	1.84	3.50667	1.94
ENSG00000075340	ADD2	adducin 2 [Source:HGNC Symbol;Acc:HGNC:244]	0.646021	-0.630346	0.00231647960167	0.104439	yes	down	1.01	2.11	1.3	3.39	2.45	4.21	1.47333	3.35
ENSG00000075415	SLC25A3	solute carrier family 25 member 3 [Source:HGNC Symbol;Acc:HGNC:10989]	0.773874	-0.369829	0.000126406053242	0.0126642551584	yes	down	545.17	595.03	484.95	1079.17	1110.44	932.29	541.717	1040.63
ENSG00000076604	TRAF4	TNF receptor associated factor 4 [Source:HGNC Symbol;Acc:HGNC:12034]	1.51267	0.597095	4.39294961452E-5	0.00556854113093	yes	up	36.92	46.23	36.45	39.83	25.98	21.12	39.8667	28.9767
ENSG00000082397	EPB41L3	erythrocyte membrane protein band 4.1 like 3 [Source:HGNC Symbol;Acc:HGNC:3380]	1.25601	0.328843	0.00689332460589	0.199314	yes	up	27.01	32.53	28.43	23.86	27.45	20.58	29.3233	23.9633
ENSG00000084207	GSTP1	glutathione S-transferase pi 1 [Source:HGNC Symbol;Acc:HGNC:4638]	1.27371	0.349035	0.00598814477669	0.183315	yes	up	908.8	967.93	937.77	793.73	760.78	744.24	938.167	766.25
ENSG00000085117	CD82	CD82 molecule [Source:HGNC Symbol;Acc:HGNC:6210]	1.33893	0.421081	0.00309723429252	0.125089	yes	up	17.99	22.24	20.5	17.98	14.62	15.5	20.2433	16.0333
ENSG00000087077	TRIP6	thyroid hormone receptor interactor 6 [Source:HGNC Symbol;Acc:HGNC:12311]	0.730892	-0.452269	0.000446974131966	0.0323095805391	yes	down	38.16	38.09	33.34	59.06	53.78	47.65	36.53	53.4967
ENSG00000087088	BAX	BCL2 associated X, apoptosis regulator [Source:HGNC Symbol;Acc:HGNC:959]	1.30343	0.382312	0.000858144385151	0.0524878312218	yes	up	165.59	180.09	162.7	142.6	145.2	134.58	169.46	140.793
ENSG00000087460	GNAS	GNAS complex locus [Source:HGNC Symbol;Acc:HGNC:4392]	1.2856	0.362439	0.00577013332335	0.180735	yes	up	2031.56	2725.42	2156.07	2164.45	1917.87	1516.62	2304.35	1866.31
ENSG00000088002	SULT2B1	sulfotransferase family 2B member 1 [Source:HGNC Symbol;Acc:HGNC:11459]	2.05198	1.03702	0.00432238652202	0.150921	yes	up	5.21	2.82	5.07	3.08	2.21	2.42	4.36667	2.57
ENSG00000090013	BLVRB	biliverdin reductase B [Source:HGNC Symbol;Acc:HGNC:1063]	1.42848	0.514476	0.0049409129202	0.1652	yes	up	142.84	136.31	144.69	102.81	93.3	110.52	141.28	102.21
ENSG00000091409	ITGA6	integrin subunit alpha 6 [Source:HGNC Symbol;Acc:HGNC:6142]	0.666518	-0.585285	4.679158473E-5	0.00580514320342	yes	down	16.22	22.35	15.87	33.85	31.56	22.46	18.1467	29.29
ENSG00000099326	MZF1	myeloid zinc finger 1 [Source:HGNC Symbol;Acc:HGNC:13108]	0.677954	-0.56074	0.00214676964799	0.0987222404607	yes	down	5.66	5.85	5.6	9.09	9.17	5.79	5.70333	8.01667
ENSG00000099330	OCEL1	occludin/ELL domain containing 1 [Source:HGNC Symbol;Acc:HGNC:26221]	0.671792	-0.573913	0.000589807620364	0.0393797889429	yes	down	15.2	17.19	14.09	32.08	30.09	18.72	15.4933	26.9633
ENSG00000099800	TIMM13	translocase of inner mitochondrial membrane 13 [Source:HGNC Symbol;Acc:HGNC:11816]	1.31452	0.394536	0.00240200463132	0.106285	yes	up	33.38	38.8	33.59	29.15	28.61	26.36	35.2567	28.04
ENSG00000099817	POLR2E	RNA polymerase II, I and III subunit E [Source:HGNC Symbol;Acc:HGNC:9192]	1.30947	0.388982	0.0001951018848	0.0181538152703	yes	up	266.01	352.41	279.29	262.11	219.78	182.66	299.237	221.517
ENSG00000099977	DDT	D-dopachrome tautomerase [Source:HGNC Symbol;Acc:HGNC:2732]	0.4044	-1.30615	1.07133916279E-14	3.74818719495E-11	yes	down	77.89	74.91	54.23	193.38	185.84	184.02	69.01	187.747
ENSG00000100219	XBP1	X-box binding protein 1 [Source:HGNC Symbol;Acc:HGNC:12801]	0.778535	-0.361167	0.00245486279006	0.106285	yes	down	40.04	47.1	40.03	56.27	57.55	54.63	42.39	56.15
ENSG00000100242	SUN2	Sad1 and UNC84 domain containing 2 [Source:HGNC Symbol;Acc:HGNC:14210]	1.41483	0.50063	0.000808266189597	0.0503167275965	yes	up	58.68	84.39	56.7	57.77	52.37	41.04	66.59	50.3933
ENSG00000100292	HMOX1	heme oxygenase 1 [Source:HGNC Symbol;Acc:HGNC:5013]	1.4504	0.536448	0.000427953172709	0.0314545581941	yes	up	13.38	14.9	13.44	11.03	10.02	9.02	13.9067	10.0233
ENSG00000100297	MCM5	minichromosome maintenance complex component 5 [Source:HGNC Symbol;Acc:HGNC:6948]	1.2537	0.326197	0.00108900744348	0.0619305	yes	up	118.54	132.11	117.78	117.11	106.46	89.13	122.81	104.233
ENSG00000100324	TAB1	TGF-beta activated kinase 1 (MAP3K7) binding protein 1 [Source:HGNC Symbol;Acc:HGNC:18157]	1.28159	0.357934	0.00430175975383	0.150501	yes	up	19.97	21.56	17.7	18.47	15.96	13.45	19.7433	15.96
ENSG00000100577	GSTZ1	glutathione S-transferase zeta 1 [Source:HGNC Symbol;Acc:HGNC:4643]	1.27326	0.348525	0.00381239154686	0.141949	yes	up	57.71	63.27	56.34	51.05	49.83	45.69	59.1067	48.8567
ENSG00000100625	SIX4	SIX homeobox 4 [Source:HGNC Symbol;Acc:HGNC:10890]	0.757119	-0.401408	0.00305479362054	0.124854	yes	down	6.36	7.9	5.92	9.83	10.23	8.02	6.72667	9.36
ENSG00000100906	NFKBIA	NFKB inhibitor alpha [Source:HGNC Symbol;Acc:HGNC:7797]	1.27131	0.346318	0.00303671984557	0.124406	yes	up	80.79	106.89	94.48	75.58	78.64	63.66	94.0533	72.6267
ENSG00000101057	MYBL2	MYB proto-oncogene like 2 [Source:HGNC Symbol;Acc:HGNC:7548]	1.31748	0.397777	0.00137302919196	0.0737193227615	yes	up	325.65	418.48	344.78	340.2	288.4	239.05	362.97	289.217
ENSG00000101098	RIMS4	regulating synaptic membrane exocytosis 4 [Source:HGNC Symbol;Acc:HGNC:16183]	1.24428	0.315307	0.00339089835892	0.133297	yes	up	15.7	17.76	15.39	14.82	14.45	11.77	16.2833	13.68
ENSG00000101255	TRIB3	tribbles pseudokinase 3 [Source:HGNC Symbol;Acc:HGNC:16228]	0.692834	-0.529419	0.000244711607716	0.0214222801638	yes	down	13.54	15.01	11.39	21.27	19.1	19.09	13.3133	19.82
ENSG00000101333	PLCB4	phospholipase C beta 4 [Source:HGNC Symbol;Acc:HGNC:9059]	0.769317	-0.378349	0.000719218370504	0.0457501343826	yes	down	26.23	28.12	24.65	39.11	36.96	34.18	26.3333	36.75
ENSG00000101347	SAMHD1	SAM and HD domain containing deoxynucleoside triphosphate triphosphohydrolase 1 [Source:HGNC Symbol;Acc:HGNC:15925]	1.25073	0.322774	0.00217878001441	0.0995127905798	yes	up	32.68	39.79	32.82	31.7	31.63	25.97	35.0967	29.7667
ENSG00000101439	CST3	cystatin C [Source:HGNC Symbol;Acc:HGNC:2475]	1.31305	0.39292	0.00215430940947	0.0987222404607	yes	up	70.24	85.68	75.89	66.89	59.51	52.83	77.27	59.7433
ENSG00000101665	SMAD7	SMAD family member 7 [Source:HGNC Symbol;Acc:HGNC:6773]	1.53571	0.618907	0.000617635710487	0.0407606	yes	up	5.8	7.34	6.22	4.47	6.46	3.23	6.45333	4.72
ENSG00000102103	PQBP1	polyglutamine binding protein 1 [Source:HGNC Symbol;Acc:HGNC:9330]	1.33919	0.421366	0.00180935686399	0.0873472	yes	up	70.61	75.18	72.96	60.96	54.62	54.83	72.9167	56.8033
ENSG00000102109	PCSK1N	proprotein convertase subtilisin/kexin type 1 inhibitor [Source:HGNC Symbol;Acc:HGNC:17301]	0.17298	-2.53132	0.000480848993903	0.0339792317466	yes	down	0.29	0.3	0.12	1.82	1.21	1.19	0.236667	1.40667
ENSG00000102871	TRADD	TNFRSF1A associated via death domain [Source:HGNC Symbol;Acc:HGNC:12030]	0.572458	-0.804759	0.000991005374629	0.0583974032517	yes	down	7.66	5.05	5.15	9.26	10.04	9.13	5.95333	9.47667
ENSG00000102882	MAPK3	mitogen-activated protein kinase 3 [Source:HGNC Symbol;Acc:HGNC:6877]	1.27168	0.346733	0.00379958553751	0.141949	yes	up	61.74	79.93	69.48	64.41	58.52	51.14	70.3833	58.0233
ENSG00000103051	COG4	component of oligomeric golgi complex 4 [Source:HGNC Symbol;Acc:HGNC:18620]	1.27981	0.355931	0.00395660384302	0.143595	yes	up	54.31	54.92	45.01	41.01	39.92	37.53	51.4133	39.4867
ENSG00000103202	NME4	NME/NM23 nucleoside diphosphate kinase 4 [Source:HGNC Symbol;Acc:HGNC:7852]	1.27595	0.351574	0.0010689833645	0.0615122565629	yes	up	235.57	252.78	226.98	206.78	191.32	181.16	238.443	193.087
ENSG00000103253	HAGHL	hydroxyacylglutathione hydrolase like [Source:HGNC Symbol;Acc:HGNC:14177]	0.669972	-0.577828	0.00181405191989	0.0873472	yes	down	7.41	7.64	9.08	11.35	10.59	9.22	8.04333	10.3867
ENSG00000103326	CAPN15	calpain 15 [Source:HGNC Symbol;Acc:HGNC:11182]	0.660768	-0.597785	0.00344648567823	0.133976	yes	down	9.85	11.09	7.64	15.16	12.22	8.11	9.52667	11.83
ENSG00000103363	ELOB	elongin B [Source:HGNC Symbol;Acc:HGNC:11619]	1.44777	0.533831	0.000979905972112	0.0581067632887	yes	up	206.64	209.65	222.1	135.82	151.54	153.21	212.797	146.857
ENSG00000103502	CDIPT	CDP-diacylglycerol--inositol 3-phosphatidyltransferase [Source:HGNC Symbol;Acc:HGNC:1769]	1.26331	0.337211	0.00546340716842	0.176657	yes	up	53.38	52.02	49.11	46.41	41.03	38.96	51.5033	42.1333
ENSG00000104081	BMF	Bcl2 modifying factor [Source:HGNC Symbol;Acc:HGNC:24132]	1.69683	0.762842	0.000177982064148	0.0167389260653	yes	up	4.69	6.72	4.79	3.72	3.28	2.02	5.4	3.00667
ENSG00000104112	SCG3	secretogranin III [Source:HGNC Symbol;Acc:HGNC:13707]	2.93545	1.55358	7.05859150351E-6	0.00128280848256	yes	up	1.16	1.92	1.57	0.67	0.99	0.32	1.55	0.66
ENSG00000104142	VPS18	VPS18 core subunit of CORVET and HOPS complexes [Source:HGNC Symbol;Acc:HGNC:15972]	1.32511	0.406117	0.00381388279553	0.141949	yes	up	12.07	14.65	11.36	10.39	9.17	9.6	12.6933	9.72
ENSG00000104332	SFRP1	secreted frizzled related protein 1 [Source:HGNC Symbol;Acc:HGNC:10776]	0.661017	-0.597241	1.43533622487E-6	0.00031385420727	yes	down	30.02	38.65	29.14	56.15	53.6	44.37	32.6033	51.3733
ENSG00000104823	ECH1	enoyl-CoA hydratase 1 [Source:HGNC Symbol;Acc:HGNC:3149]	1.40409	0.48964	8.38982233936E-5	0.00900387498052	yes	up	144.02	215.46	178.71	145.78	116.33	103.67	179.397	121.927
ENSG00000104825	NFKBIB	NFKB inhibitor beta [Source:HGNC Symbol;Acc:HGNC:7798]	0.560841	-0.834338	3.72652237905E-5	0.00497618747915	yes	down	7.57	8.61	5.88	18.75	15.35	12.94	7.35333	15.68
ENSG00000104852	SNRNP70	small nuclear ribonucleoprotein U1 subunit 70 [Source:HGNC Symbol;Acc:HGNC:11150]	0.74577	-0.423198	0.000128172014445	0.0126673053598	yes	down	205.47	241.28	161.52	275.94	263.47	214.13	202.757	251.18
ENSG00000104899	AMH	anti-Mullerian hormone [Source:HGNC Symbol;Acc:HGNC:464]	0.466349	-1.10052	0.00391473072901	0.142965	yes	down	7.01	8.58	4.58	18.07	13.65	5.25	6.72333	12.3233
ENSG00000104969	SGTA	small glutamine rich tetratricopeptide repeat co-chaperone alpha [Source:HGNC Symbol;Acc:HGNC:10819]	1.24267	0.313441	0.00300264647967	0.123494	yes	up	92.43	109.46	90.63	93.88	84.29	69.92	97.5067	82.6967
ENSG00000105223	PLD3	phospholipase D family member 3 [Source:HGNC Symbol;Acc:HGNC:17158]	1.30556	0.384672	0.00406099592472	0.146472	yes	up	173.44	221.59	170.04	196.86	164.19	134.45	188.357	165.167
ENSG00000105281	SLC1A5	solute carrier family 1 member 5 [Source:HGNC Symbol;Acc:HGNC:10943]	0.746091	-0.422577	0.00309836239288	0.125089	yes	down	57.03	69.2	50.14	85.16	72.39	57.19	58.79	71.58
ENSG00000105341	DMAC2	distal membrane arm assembly component 2 [Source:HGNC Symbol;Acc:HGNC:25496]	1.26262	0.336425	0.00246071646478	0.106285	yes	up	68.29	79.19	69.65	61.53	56.96	53.47	72.3767	57.32
ENSG00000105379	ETFB	electron transfer flavoprotein subunit beta [Source:HGNC Symbol;Acc:HGNC:3482]	1.40152	0.486994	0.000368385710667	0.0278968451805	yes	up	113.81	146.65	124.67	117.06	93.15	94.6	128.377	101.603
ENSG00000105419	MEIS3	Meis homeobox 3 [Source:HGNC Symbol;Acc:HGNC:29537]	1.27536	0.350908	0.00109041267022	0.0619305	yes	up	65.94	74.3	69.02	59.14	58.63	51.89	69.7533	56.5533
ENSG00000105472	CLEC11A	C-type lectin domain containing 11A [Source:HGNC Symbol;Acc:HGNC:10576]	0.581074	-0.783205	0.000179337464579	0.0167762046411	yes	down	30.56	26.95	27.09	46.1	47.05	57.62	28.2	50.2567
ENSG00000105486	LIG1	DNA ligase 1 [Source:HGNC Symbol;Acc:HGNC:6598]	1.21493	0.280874	0.00653910481024	0.193551	yes	up	74.02	88.18	75.21	78.06	68.28	57.92	79.1367	68.0867
ENSG00000105518	TMEM205	transmembrane protein 205 [Source:HGNC Symbol;Acc:HGNC:29631]	1.33669	0.418667	0.000662105511131	0.0425816606846	yes	up	89.14	94.44	86.13	74.7	66.09	63.24	89.9033	68.01
ENSG00000105647	PIK3R2	phosphoinositide-3-kinase regulatory subunit 2 [Source:HGNC Symbol;Acc:HGNC:8980]	0.402087	-1.31442	8.43369004739E-8	2.78359509432E-5	yes	down	5.41	7.96	4.2	14.56	14.13	7.28	5.85667	11.99
ENSG00000105997	HOXA3	homeobox A3 [Source:HGNC Symbol;Acc:HGNC:5104]	0.566189	-0.820643	0.00331050396982	0.130724	yes	down	3.98	6.55	3.7	10.9	13.51	4.91	4.74333	9.77333
ENSG00000106105	GARS1	glycyl-tRNA synthetase 1 [Source:HGNC Symbol;Acc:HGNC:4162]	0.620443	-0.688631	1.7348144149E-10	1.44510040761E-7	yes	down	51.52	64.56	53.86	102.4	93.71	84.04	56.6467	93.3833
ENSG00000106266	SNX8	sorting nexin 8 [Source:HGNC Symbol;Acc:HGNC:14972]	1.23817	0.308207	0.00531772258319	0.17355	yes	up	44.88	45.86	52.48	38.62	45.45	36.45	47.74	40.1733
ENSG00000106268	NUDT1	nudix hydrolase 1 [Source:HGNC Symbol;Acc:HGNC:8048]	1.41379	0.49957	0.000930486306234	0.0559346974397	yes	up	150.55	151.78	150.91	106.57	115.35	107.9	151.08	109.94
ENSG00000106484	MEST	mesoderm specific transcript [Source:HGNC Symbol;Acc:HGNC:7028]	1.31734	0.397624	0.000313460190185	0.0253859217913	yes	up	374.48	472.26	394.51	365.16	353.18	274.32	413.75	330.887
ENSG00000106992	AK1	adenylate kinase 1 [Source:HGNC Symbol;Acc:HGNC:361]	1.47242	0.55819	0.000130627902211	0.0126890356554	yes	up	74.07	85.46	84.27	53.78	55.32	49.64	81.2667	52.9133
ENSG00000107223	EDF1	endothelial differentiation related factor 1 [Source:HGNC Symbol;Acc:HGNC:3164]	1.41018	0.49588	0.000470259213847	0.0335765078687	yes	up	561.45	587.78	551.86	417.87	400.65	418.94	567.03	412.487
ENSG00000107371	EXOSC3	exosome component 3 [Source:HGNC Symbol;Acc:HGNC:17944]	0.72926	-0.455494	0.00554421185725	0.176657	yes	down	51.15	51.41	52.15	65.25	72.2	67.43	51.57	68.2933
ENSG00000107731	UNC5B	unc-5 netrin receptor B [Source:HGNC Symbol;Acc:HGNC:12568]	2.11227	1.0788	4.43281019624E-8	1.77690386297E-5	yes	up	4.07	5.38	3.86	2.86	2.05	1.71	4.43667	2.20667
ENSG00000107872	FBXL15	F-box and leucine rich repeat protein 15 [Source:HGNC Symbol;Acc:HGNC:28155]	0.518592	-0.947328	6.83848299038E-5	0.0077678949968	yes	down	7.01	7.5	5.96	11.13	14.29	13.7	6.82333	13.04
ENSG00000108106	UBE2S	ubiquitin conjugating enzyme E2 S [Source:HGNC Symbol;Acc:HGNC:17895]	0.759442	-0.396987	0.00286313397285	0.11925	yes	down	90.16	107.51	103.34	99.16	89.92	89.78	100.337	92.9533
ENSG00000108107	RPL28	ribosomal protein L28 [Source:HGNC Symbol;Acc:HGNC:10330]	1.32831	0.409588	0.0002358691843	0.0211593	yes	up	1649.59	1958.68	1729.47	1568.24	1327.4	1278.74	1779.25	1391.46
ENSG00000108309	RUNDC3A	RUN domain containing 3A [Source:HGNC Symbol;Acc:HGNC:16984]	2.38755	1.25553	9.22674264216E-8	2.88220373285E-5	yes	up	9.35	8.68	9.63	3.53	2.69	4.48	9.22	3.56667
ENSG00000108448	TRIM16L	tripartite motif containing 16 like [Source:HGNC Symbol;Acc:HGNC:32670]	3.3968	1.76418	0.00108654817651	0.0619305	yes	up	3.55	3.49	2.03	0.44	1.75	0.62	3.02333	0.936667
ENSG00000108511	HOXB6	homeobox B6 [Source:HGNC Symbol;Acc:HGNC:5117]	0.638807	-0.646549	0.00623326329068	0.187583	yes	down	3	5.38	3.22	6.45	8.81	5.44	3.86667	6.9
ENSG00000108691	CCL2	C-C motif chemokine ligand 2 [Source:HGNC Symbol;Acc:HGNC:10618]	2.26642	1.18042	0.000148316474398	0.0141775961019	yes	up	17.16	15.6	15.68	5.67	7.03	9.85	16.1467	7.51667
ENSG00000108774	RAB5C	RAB5C, member RAS oncogene family [Source:HGNC Symbol;Acc:HGNC:9785]	1.25581	0.32862	0.00624096171411	0.187583	yes	up	163.5	178.06	163.91	148.07	142.04	139.35	168.49	143.153
ENSG00000108848	LUC7L3	LUC7 like 3 pre-mRNA splicing factor [Source:HGNC Symbol;Acc:HGNC:24309]	0.784269	-0.350579	0.00222466860806	0.101268	yes	down	135.97	136.71	140.35	192.75	188.84	205.35	137.677	195.647
ENSG00000108852	MPP2	MAGUK p55 scaffold protein 2 [Source:HGNC Symbol;Acc:HGNC:7220]	1.29847	0.376813	0.00392755064802	0.143135	yes	up	18.09	24.34	21.63	19.51	17.26	14.58	21.3533	17.1167
ENSG00000109072	VTN	vitronectin [Source:HGNC Symbol;Acc:HGNC:12724]	1.82224	0.86571	0.000330785485673	0.0265602221582	yes	up	9.21	16.67	11.52	8.78	7.12	5.84	12.4667	7.24667
ENSG00000109534	GAR1	GAR1 ribonucleoprotein [Source:HGNC Symbol;Acc:HGNC:14264]	0.683982	-0.547969	0.00614362151198	0.186257	yes	down	25.55	27.93	34.43	43.47	44.74	45.55	29.3033	44.5867
ENSG00000110025	SNX15	sorting nexin 15 [Source:HGNC Symbol;Acc:HGNC:14978]	1.44594	0.532011	4.83885940843E-5	0.00596099772054	yes	up	23.19	28.57	29.76	18.34	18.06	17.77	27.1733	18.0567
ENSG00000110619	CARS1	cysteinyl-tRNA synthetase 1 [Source:HGNC Symbol;Acc:HGNC:1493]	0.742881	-0.428798	0.00104919078486	0.0607731602632	yes	down	24.01	26.38	26.84	35.99	38.88	34.33	25.7433	36.4
ENSG00000110651	CD81	CD81 molecule [Source:HGNC Symbol;Acc:HGNC:1701]	1.27301	0.348244	0.00263174326767	0.11174	yes	up	136.19	165.14	138.9	139.41	121.85	99.12	146.743	120.127
ENSG00000111186	WNT5B	Wnt family member 5B [Source:HGNC Symbol;Acc:HGNC:16265]	0.661493	-0.596203	0.000765677889339	0.0481798680511	yes	down	5.85	5.82	4.68	11.19	10.83	7.37	5.45	9.79667
ENSG00000111348	ARHGDIB	Rho GDP dissociation inhibitor beta [Source:HGNC Symbol;Acc:HGNC:679]	0.709041	-0.496059	0.000612905430356	0.0406119495955	yes	down	25.1	32.67	31.33	48.98	45.95	34.17	29.7	43.0333
ENSG00000111371	SLC38A1	solute carrier family 38 member 1 [Source:HGNC Symbol;Acc:HGNC:13447]	0.748094	-0.418709	0.00072259427107	0.0457983390719	yes	down	24.02	31	23.62	38.09	40.37	31.3	26.2133	36.5867
ENSG00000111667	USP5	ubiquitin specific peptidase 5 [Source:HGNC Symbol;Acc:HGNC:12628]	1.24389	0.31486	0.00253263289386	0.108853	yes	up	96.47	120.75	97.78	116.27	114.17	87.34	105	105.927
ENSG00000111981	ULBP1	UL16 binding protein 1 [Source:HGNC Symbol;Acc:HGNC:14893]	0.476224	-1.07029	1.67831384833E-6	0.000353719809021	yes	down	1.25	1.26	1.2	3.02	2.58	2.57	1.23667	2.72333
ENSG00000112406	HECA	hdc homolog, cell cycle regulator [Source:HGNC Symbol;Acc:HGNC:21041]	0.772507	-0.37238	0.00580088476881	0.181205	yes	down	5.05	6.21	5.28	8.06	8.25	6.18	5.51333	7.49667
ENSG00000112667	DNPH1	2'-deoxynucleoside 5'-phosphate N-hydrolase 1 [Source:HGNC Symbol;Acc:HGNC:21218]	0.647692	-0.626619	0.0014523055187	0.0760634144871	yes	down	54.67	45.41	41.77	77.57	74.71	79.06	47.2833	77.1133
ENSG00000112759	SLC29A1	solute carrier family 29 member 1 (Augustine blood group) [Source:HGNC Symbol;Acc:HGNC:11003]	1.23746	0.307378	0.00421339307091	0.148069	yes	up	49.66	62.39	51.89	54.44	49.59	40.76	54.6467	48.2633
ENSG00000112902	SEMA5A	semaphorin 5A [Source:HGNC Symbol;Acc:HGNC:10736]	1.64819	0.720881	0.000373885569415	0.0281912942491	yes	up	0.87	1.21	0.9	0.76	0.6	0.53	0.993333	0.63
ENSG00000113140	SPARC	secreted protein acidic and cysteine rich [Source:HGNC Symbol;Acc:HGNC:11219]	1.24335	0.314237	0.00157195704266	0.0815971648288	yes	up	470.22	642.67	504.46	487.56	450.51	360.02	539.117	432.697
ENSG00000113430	IRX4	iroquois homeobox 4 [Source:HGNC Symbol;Acc:HGNC:6129]	0.357002	-1.486	0.00417258747888	0.147752	yes	down	0.13	0.76	0.97	0.89	2.37	0.81	0.62	1.35667
ENSG00000113739	STC2	stanniocalcin 2 [Source:HGNC Symbol;Acc:HGNC:11374]	0.559493	-0.837809	1.12544945311E-7	3.45394513741E-5	yes	down	11.14	11.53	12.83	24.53	25.88	16.2	11.8333	22.2033
ENSG00000114353	GNAI2	G protein subunit alpha i2 [Source:HGNC Symbol;Acc:HGNC:4385]	1.51282	0.597239	1.26382138627E-9	7.89572411072E-7	yes	up	330.44	366.4	335.1	257.61	234.81	218.91	343.98	237.11
ENSG00000114395	CYB561D2	cytochrome b561 family member D2 [Source:HGNC Symbol;Acc:HGNC:30253]	1.41058	0.496287	0.00387284015712	0.142641	yes	up	19.32	20.56	18.19	12.76	16.26	13.04	19.3567	14.02
ENSG00000115129	TP53I3	tumor protein p53 inducible protein 3 [Source:HGNC Symbol;Acc:HGNC:19373]	1.51994	0.604011	0.000131293400425	0.0126890356554	yes	up	54.13	50.38	48.86	36.23	34.74	33.21	51.1233	34.7267
ENSG00000115268	RPS15	ribosomal protein S15 [Source:HGNC Symbol;Acc:HGNC:10388]	0.585629	-0.771941	2.42791224066E-5	0.00348126793655	yes	down	2485.72	2211.58	1484.94	4030.54	3641.26	3292.05	2060.75	3654.62
ENSG00000115274	INO80B	INO80 complex subunit B [Source:HGNC Symbol;Acc:HGNC:13324]	0.547972	-0.867827	0.00504520166788	0.167151	yes	down	18.52	35.74	11.98	37.91	33.19	25.08	22.08	32.06
ENSG00000115318	LOXL3	lysyl oxidase like 3 [Source:HGNC Symbol;Acc:HGNC:13869]	1.34981	0.432754	0.00489798523912	0.164454	yes	up	15.19	16.12	16.07	12.68	11.48	12.37	15.7933	12.1767
ENSG00000115363	EVA1A	eva-1 homolog A, regulator of programmed cell death [Source:HGNC Symbol;Acc:HGNC:25816]	0.527484	-0.9228	1.47772989658E-5	0.00234999355281	yes	down	6.12	6.19	8.03	19.37	20.18	19.29	6.78	19.6133
ENSG00000115380	EFEMP1	EGF containing fibulin extracellular matrix protein 1 [Source:HGNC Symbol;Acc:HGNC:3218]	1.30942	0.388924	0.000532806725554	0.0364077658208	yes	up	228.37	238.16	225	189.85	196.76	179.61	230.51	188.74
ENSG00000115421	PAPOLG	poly(A) polymerase gamma [Source:HGNC Symbol;Acc:HGNC:14982]	0.759031	-0.397769	0.00377648379576	0.141949	yes	down	5.88	6.13	6.3	7.23	8.12	7.64	6.10333	7.66333
ENSG00000115738	ID2	inhibitor of DNA binding 2 [Source:HGNC Symbol;Acc:HGNC:5361]	1.58732	0.666589	0.00307727944193	0.125089	yes	up	143.17	159.36	171.15	82.82	86.42	94.71	157.893	87.9833
ENSG00000116032	GRIN3B	glutamate ionotropic receptor NMDA type subunit 3B [Source:HGNC Symbol;Acc:HGNC:16768]	0.422036	-1.24456	0.00329315661229	0.130333	yes	down	0.32	0.51	0.22	1.03	1.07	0.68	0.35	0.926667
ENSG00000116717	GADD45A	growth arrest and DNA damage inducible alpha [Source:HGNC Symbol;Acc:HGNC:4095]	0.571622	-0.806866	1.30929263447E-9	7.89774346715E-7	yes	down	54.52	65.72	63	106.22	105.77	101.19	61.08	104.393
ENSG00000116754	SRSF11	serine and arginine rich splicing factor 11 [Source:HGNC Symbol;Acc:HGNC:10782]	0.758266	-0.399223	0.000311967181688	0.0253859217913	yes	down	73.78	90.67	74.98	124.39	126.66	91.42	79.81	114.157
ENSG00000117122	MFAP2	microfibril associated protein 2 [Source:HGNC Symbol;Acc:HGNC:7033]	1.36832	0.452411	0.000463705300582	0.0332442492749	yes	up	65.77	72.3	63.7	56	47.1	46.46	67.2567	49.8533
ENSG00000118276	B4GALT6	beta-1,4-galactosyltransferase 6 [Source:HGNC Symbol;Acc:HGNC:929]	0.733806	-0.44653	0.0057159538631	0.179514	yes	down	2.53	2.9	2.72	4.28	4.07	3.32	2.71667	3.89
ENSG00000118960	HS1BP3	HCLS1 binding protein 3 [Source:HGNC Symbol;Acc:HGNC:24979]	1.30239	0.381158	0.00389769113916	0.142641	yes	up	13.81	16.78	15.11	14.38	12.19	10.82	15.2333	12.4633
ENSG00000119673	ACOT2	acyl-CoA thioesterase 2 [Source:HGNC Symbol;Acc:HGNC:18431]	0.721394	-0.471141	0.000481726946387	0.0339792317466	yes	down	24.14	27.62	26.16	38.71	41.87	32.78	25.9733	37.7867
ENSG00000119969	HELLS	helicase, lymphoid specific [Source:HGNC Symbol;Acc:HGNC:4861]	0.797082	-0.3272	0.00627761143402	0.188361	yes	down	36.09	37.18	34.32	50.77	49.85	39.67	35.8633	46.7633
ENSG00000120913	PDLIM2	PDZ and LIM domain 2 [Source:HGNC Symbol;Acc:HGNC:13992]	1.31643	0.396628	0.00668193793716	0.195137	yes	up	123.61	114.83	112.83	83.75	78.94	80.22	117.09	80.97
ENSG00000121039	RDH10	retinol dehydrogenase 10 [Source:HGNC Symbol;Acc:HGNC:19975]	0.690731	-0.533804	0.00483613869708	0.163634	yes	down	5.85	6.1	7.4	8.44	8.15	5.71	6.45	7.43333
ENSG00000121413	ZSCAN18	zinc finger and SCAN domain containing 18 [Source:HGNC Symbol;Acc:HGNC:21037]	0.75211	-0.410985	0.00163920697625	0.0833565338241	yes	down	32.72	30.61	27.33	40	37.13	33.84	30.22	36.99
ENSG00000122694	GLIPR2	GLI pathogenesis related 2 [Source:HGNC Symbol;Acc:HGNC:18007]	1.45089	0.536933	0.000351645300895	0.0274613002167	yes	up	84.92	88.47	94.18	60.33	67.33	64.35	89.19	64.0033
ENSG00000122705	CLTA	clathrin light chain A [Source:HGNC Symbol;Acc:HGNC:2090]	0.784749	-0.349698	0.00481675663965	0.163611	yes	down	191.9	210.59	194.74	278.61	256.6	259.42	199.077	264.877
ENSG00000123136	DDX39A	DExD-box helicase 39A [Source:HGNC Symbol;Acc:HGNC:17821]	1.25156	0.323722	0.00174678917927	0.0856675996431	yes	up	210.04	223.36	209.89	190.41	187.71	162.81	214.43	180.31
ENSG00000123144	TRIR	telomerase RNA component interacting RNase [Source:HGNC Symbol;Acc:HGNC:28424]	0.616432	-0.697987	2.34007471384E-5	0.00341124391411	yes	down	202.07	201.18	208.44	323.54	349.68	359.46	203.897	344.227
ENSG00000123444	KBTBD4	kelch repeat and BTB domain containing 4 [Source:HGNC Symbol;Acc:HGNC:23761]	1.33787	0.419941	0.00275982455195	0.116613	yes	up	14.25	16.28	15.1	12.85	11.22	10.92	15.21	11.6633
ENSG00000123684	LPGAT1	lysophosphatidylglycerol acyltransferase 1 [Source:HGNC Symbol;Acc:HGNC:28985]	0.803376	-0.315852	0.00393806151214	0.143219	yes	down	12.05	13.94	12.86	17.57	17.59	15.54	12.95	16.9
ENSG00000123810	B9D2	B9 domain containing 2 [Source:HGNC Symbol;Acc:HGNC:28636]	1.68037	0.748777	0.00371744441416	0.141505	yes	up	9.09	11.68	9.22	4.91	7.52	5.29	9.99667	5.90667
ENSG00000124194	GDAP1L1	ganglioside induced differentiation associated protein 1 like 1 [Source:HGNC Symbol;Acc:HGNC:4213]	1.55185	0.633988	0.00494852539965	0.1652	yes	up	9.3	9.53	6.87	7.66	6.8	5.41	8.56667	6.62333
ENSG00000124762	CDKN1A	cyclin dependent kinase inhibitor 1A [Source:HGNC Symbol;Acc:HGNC:1784]	1.7037	0.768674	2.25829699798E-13	3.95043893857E-10	yes	up	131.03	147.32	123.99	90.65	81.41	77.64	134.113	83.2333
ENSG00000125170	DOK4	docking protein 4 [Source:HGNC Symbol;Acc:HGNC:19868]	1.36095	0.444615	0.00441151305389	0.152511	yes	up	13.58	19.22	15.84	11.39	11.41	12.18	16.2133	11.66
ENSG00000125378	BMP4	bone morphogenetic protein 4 [Source:HGNC Symbol;Acc:HGNC:1071]	1.4707	0.556505	3.78881000807E-5	0.00502103435388	yes	up	49.19	63.39	55.87	46.79	42.66	33	56.15	40.8167
ENSG00000125534	PPDPF	pancreatic progenitor cell differentiation and proliferation factor [Source:HGNC Symbol;Acc:HGNC:16142]	0.509491	-0.972872	5.53760892197E-7	0.000144009047011	yes	down	188.52	197.68	119.76	425.46	333.48	311.49	168.653	356.81
ENSG00000125652	ALKBH7	alkB homolog 7 [Source:HGNC Symbol;Acc:HGNC:21306]	0.500956	-0.997243	8.53700607552E-5	0.0091059662975	yes	down	50.99	46.83	42.04	65.77	65.91	86.48	46.62	72.72
ENSG00000125734	GPR108	G protein-coupled receptor 108 [Source:HGNC Symbol;Acc:HGNC:17829]	1.37892	0.463539	0.000912011148384	0.0550131414437	yes	up	47.64	54.03	57.54	39.47	38.22	39.08	53.07	38.9233
ENSG00000125901	MRPS26	mitochondrial ribosomal protein S26 [Source:HGNC Symbol;Acc:HGNC:14045]	0.603685	-0.728133	4.80453394483E-9	2.47193271462E-6	yes	down	51.6	55.09	45.93	90.57	92.07	81.08	50.8733	87.9067
ENSG00000125966	MMP24	matrix metallopeptidase 24 [Source:HGNC Symbol;Acc:HGNC:7172]	2.19084	1.13149	3.21647074115E-8	1.33966006369E-5	yes	up	2.63	3.34	2.54	1.64	1.23	1.19	2.83667	1.35333
ENSG00000125971	DYNLRB1	dynein light chain roadblock-type 1 [Source:HGNC Symbol;Acc:HGNC:15468]	1.38682	0.471781	2.38084670071E-5	0.00344199597814	yes	up	473.67	605.47	482.69	434.37	408.38	336.08	520.61	392.943
ENSG00000125991	ERGIC3	ERGIC and golgi 3 [Source:HGNC Symbol;Acc:HGNC:15927]	1.26424	0.338267	0.000934277853719	0.0559702825175	yes	up	268.52	314.43	279.89	262.34	238.71	222.69	287.613	241.247
ENSG00000126010	GRPR	gastrin releasing peptide receptor [Source:HGNC Symbol;Acc:HGNC:4609]	0.491562	-1.02455	6.47558164097E-5	0.00745245721351	yes	down	1.34	2.28	2.19	4.37	4.62	3.42	1.93667	4.13667
ENSG00000126243	LRFN3	leucine rich repeat and fibronectin type III domain containing 3 [Source:HGNC Symbol;Acc:HGNC:28370]	0.577607	-0.79184	0.00205891276794	0.0960698687252	yes	down	1.47	2.3	1.34	4.07	3.12	2.24	1.70333	3.14333
ENSG00000126247	CAPNS1	calpain small subunit 1 [Source:HGNC Symbol;Acc:HGNC:1481]	1.45458	0.540601	3.44734298487E-6	0.000655482291678	yes	up	489.42	635.06	493.54	454.69	390.67	338.96	539.34	394.773
ENSG00000126254	RBM42	RNA binding motif protein 42 [Source:HGNC Symbol;Acc:HGNC:28117]	0.6427	-0.637783	7.62519059631E-8	2.56514344425E-5	yes	down	65.04	67.64	57.76	112.66	108.04	101.75	63.48	107.483
ENSG00000126457	PRMT1	protein arginine methyltransferase 1 [Source:HGNC Symbol;Acc:HGNC:5187]	1.29107	0.368572	0.00486541975873	0.164307	yes	up	411.91	413.34	415.99	344.89	348.48	333.01	413.747	342.127
ENSG00000126768	TIMM17B	translocase of inner mitochondrial membrane 17B [Source:HGNC Symbol;Acc:HGNC:17310]	1.44909	0.535152	0.00600465756767	0.183315	yes	up	64.61	66.63	72.91	48.43	43.36	52.03	68.05	47.94
ENSG00000126803	HSPA2	heat shock protein family A (Hsp70) member 2 [Source:HGNC Symbol;Acc:HGNC:5235]	1.34292	0.425371	0.00440449389791	0.152511	yes	up	23	32.2	22.08	22.25	20.52	16.17	25.76	19.6467
ENSG00000127528	KLF2	Kruppel like factor 2 [Source:HGNC Symbol;Acc:HGNC:6347]	0.566853	-0.818954	1.8275862871E-5	0.0027799971235	yes	down	2.94	4.51	3.77	6.66	13.2	6.2	3.74	8.68667
ENSG00000127774	EMC6	ER membrane protein complex subunit 6 [Source:HGNC Symbol;Acc:HGNC:28430]	0.307423	-1.7017	3.70762443708E-14	1.08095790463E-10	yes	down	40.99	30.74	33.48	115.44	113.52	129.96	35.07	119.64
ENSG00000128011	LRFN1	leucine rich repeat and fibronectin type III domain containing 1 [Source:HGNC Symbol;Acc:HGNC:29290]	0.395096	-1.33973	0.00110981537807	0.0625344778748	yes	down	0.79	0.8	0.32	2.39	1.67	1.02	0.636667	1.69333
ENSG00000128228	SDF2L1	stromal cell derived factor 2 like 1 [Source:HGNC Symbol;Acc:HGNC:10676]	0.375582	-1.4128	1.41262111372E-10	1.23554905711E-7	yes	down	6.86	7.23	5.62	18.38	20.3	16.03	6.57	18.2367
ENSG00000128422	KRT17	keratin 17 [Source:HGNC Symbol;Acc:HGNC:6427]	3.00396	1.58687	4.22678017025E-5	0.00549863736444	yes	up	8.02	7.66	7.34	2.05	2.93	3.1	7.67333	2.69333
ENSG00000128512	DOCK4	dedicator of cytokinesis 4 [Source:HGNC Symbol;Acc:HGNC:19192]	0.636797	-0.651095	0.00205946382964	0.0960698687252	yes	down	1.56	2.01	3.5	4.1	4.47	2.12	2.35667	3.56333
ENSG00000128564	VGF	VGF nerve growth factor inducible [Source:HGNC Symbol;Acc:HGNC:12684]	0.418322	-1.25731	0.00309243278336	0.125089	yes	down	0.6	0.8	0.36	1.86	1.73	0.8	0.586667	1.46333
ENSG00000128951	DUT	deoxyuridine triphosphatase [Source:HGNC Symbol;Acc:HGNC:3078]	0.439161	-1.18718	2.07831243015E-7	5.95998677716E-5	yes	down	128.45	94.32	140.29	207.71	201.35	251.71	121.02	220.257
ENSG00000128965	CHAC1	ChaC glutathione specific gamma-glutamylcyclotransferase 1 [Source:HGNC Symbol;Acc:HGNC:28680]	0.38292	-1.38488	8.13902047305E-11	8.05135568732E-8	yes	down	4.32	5.28	3.44	12.31	11.25	8.84	4.34667	10.8
ENSG00000129932	DOHH	deoxyhypusine hydroxylase [Source:HGNC Symbol;Acc:HGNC:28662]	0.540161	-0.88854	4.38249177558E-5	0.00556854113093	yes	down	4.72	4.61	3.13	8.77	8.53	7.13	4.15333	8.14333
ENSG00000130045	NXNL2	nucleoredoxin like 2 [Source:HGNC Symbol;Acc:HGNC:30482]	0.379677	-1.39715	0.00154125146763	0.0802414045337	yes	down	0.89	1.92	1.39	2.73	3.76	4.22	1.4	3.57
ENSG00000130193	THEM6	thioesterase superfamily member 6 [Source:HGNC Symbol;Acc:HGNC:29656]	1.32895	0.41029	0.00138926754483	0.0742837267069	yes	up	37.47	38.07	35.7	32.84	30.69	28.28	37.08	30.6033
ENSG00000130204	TOMM40	translocase of outer mitochondrial membrane 40 [Source:HGNC Symbol;Acc:HGNC:18001]	1.33174	0.413312	0.000456855007508	0.0328879203553	yes	up	58.36	65.08	62.33	53.56	47.72	45.36	61.9233	48.88
ENSG00000130254	SAFB2	scaffold attachment factor B2 [Source:HGNC Symbol;Acc:HGNC:21605]	0.676827	-0.563142	0.00513030023502	0.16901	yes	down	13.92	24.53	12.81	28.02	28.57	15.81	17.0867	24.1333
ENSG00000130299	GTPBP3	GTP binding protein 3, mitochondrial [Source:HGNC Symbol;Acc:HGNC:14880]	0.739406	-0.43556	0.00341515690648	0.133351	yes	down	20.09	25.29	18.97	39.45	31.12	25.57	21.45	32.0467
ENSG00000130303	BST2	bone marrow stromal cell antigen 2 [Source:HGNC Symbol;Acc:HGNC:1119]	1.57995	0.659878	0.000106619831687	0.0110360989094	yes	up	48.02	49.26	52.68	33.25	31.71	33.81	49.9867	32.9233
ENSG00000130511	SSBP4	single stranded DNA binding protein 4 [Source:HGNC Symbol;Acc:HGNC:15676]	0.715283	-0.483414	0.000203892469169	0.0186737746763	yes	down	75.46	74.62	65.25	75.22	78.87	56.97	71.7767	70.3533
ENSG00000130522	JUND	JunD proto-oncogene, AP-1 transcription factor subunit [Source:HGNC Symbol;Acc:HGNC:6206]	0.73869	-0.436959	0.00243205234751	0.106285	yes	down	58.85	52.47	36.35	86.62	81.45	56.35	49.2233	74.8067
ENSG00000130675	MNX1	motor neuron and pancreas homeobox 1 [Source:HGNC Symbol;Acc:HGNC:4979]	0.444499	-1.16975	0.00245916748953	0.106285	yes	down	0.8	1.39	0.59	1.61	1.75	2.21	0.926667	1.85667
ENSG00000130707	ASS1	argininosuccinate synthase 1 [Source:HGNC Symbol;Acc:HGNC:758]	1.55365	0.635659	0.000850147973071	0.0521811876945	yes	up	20.09	25.61	24.37	19.42	13.02	16.35	23.3567	16.2633
ENSG00000130717	UCK1	uridine-cytidine kinase 1 [Source:HGNC Symbol;Acc:HGNC:14859]	1.26615	0.340453	0.00583380035496	0.181302	yes	up	40.64	41.97	38.38	36.18	33.96	32.48	40.33	34.2067
ENSG00000130731	METTL26	methyltransferase like 26 [Source:HGNC Symbol;Acc:HGNC:14141]	0.651406	-0.618372	0.000264338980378	0.0227275696123	yes	down	33.25	27.18	25.95	59.84	67.33	53.75	28.7933	60.3067
ENSG00000131080	EDA2R	ectodysplasin A2 receptor [Source:HGNC Symbol;Acc:HGNC:17756]	1.85186	0.888978	0.00586748646107	0.181358	yes	up	1.1	0.99	1.03	0.69	0.68	0.42	1.04	0.596667
ENSG00000131116	ZNF428	zinc finger protein 428 [Source:HGNC Symbol;Acc:HGNC:20804]	0.665633	-0.587201	6.90228961151E-5	0.00778979046285	yes	down	28.72	31.38	29.02	47.91	45.04	46.04	29.7067	46.33
ENSG00000131188	PRR7	proline rich 7, synaptic [Source:HGNC Symbol;Acc:HGNC:28130]	0.370117	-1.43395	8.03194989825E-5	0.00870601328493	yes	down	1.18	1.29	1.05	4.12	2.45	3.46	1.17333	3.34333
ENSG00000131508	UBE2D2	ubiquitin conjugating enzyme E2 D2 [Source:HGNC Symbol;Acc:HGNC:12475]	0.688939	-0.537552	0.00011979503705	0.0121835731577	yes	down	58.63	62.7	61.38	62	62.92	70.96	60.9033	65.2933
ENSG00000132424	PNISR	PNN interacting serine and arginine rich protein [Source:HGNC Symbol;Acc:HGNC:21222]	0.803591	-0.315467	0.00119516434926	0.0659727280535	yes	down	86	108.71	90.67	138.23	131.25	110.26	95.1267	126.58
ENSG00000132589	FLOT2	flotillin 2 [Source:HGNC Symbol;Acc:HGNC:3758]	1.27258	0.347753	0.00141100439031	0.0750234036466	yes	up	77.76	90.85	76.4	78.02	68.68	56.52	81.67	67.74
ENSG00000133083	DCLK1	doublecortin like kinase 1 [Source:HGNC Symbol;Acc:HGNC:2700]	0.436098	-1.19728	1.62868575642E-13	3.16562221523E-10	yes	down	3.31	3.32	3.42	9.01	8.32	7.53	3.35	8.28667
ENSG00000133433	GSTT2B	glutathione S-transferase theta 2B [Source:HGNC Symbol;Acc:HGNC:33437]	1.43984	0.525911	0.00244557189818	0.106285	yes	up	33.51	30.27	30.53	24.8	21.42	22.8	31.4367	23.0067
ENSG00000133858	ZFC3H1	zinc finger C3H1-type containing [Source:HGNC Symbol;Acc:HGNC:28328]	0.72377	-0.466396	3.71125062719E-5	0.00497618747915	yes	down	14.58	15.12	14.54	29.19	23.85	15.48	14.7467	22.84
ENSG00000134531	EMP1	epithelial membrane protein 1 [Source:HGNC Symbol;Acc:HGNC:3333]	0.780842	-0.356897	0.00284404930888	0.119021	yes	down	14.76	18.85	11.45	17.06	17.35	15.19	15.02	16.5333
ENSG00000134684	YARS1	tyrosyl-tRNA synthetase 1 [Source:HGNC Symbol;Acc:HGNC:12840]	0.732313	-0.449467	0.00312936454062	0.125268	yes	down	27.52	38.07	28.99	54.16	46.63	36.24	31.5267	45.6767
ENSG00000135045	C9orf40	chromosome 9 open reading frame 40 [Source:HGNC Symbol;Acc:HGNC:23433]	0.593514	-0.752647	0.00124369019639	0.0682002276035	yes	down	7.8	5.58	6.81	11.31	11.27	12.99	6.73	11.8567
ENSG00000135069	PSAT1	phosphoserine aminotransferase 1 [Source:HGNC Symbol;Acc:HGNC:19129]	0.539258	-0.890952	7.27221179555E-10	5.08851203758E-7	yes	down	40.72	41.12	42.39	79.48	81.42	80.71	41.41	80.5367
ENSG00000135334	AKIRIN2	akirin 2 [Source:HGNC Symbol;Acc:HGNC:21407]	0.685511	-0.544749	5.9964154105E-5	0.00708751991729	yes	down	18.16	18.91	19.23	24.67	25.07	27.57	18.7667	25.77
ENSG00000135722	FBXL8	F-box and leucine rich repeat protein 8 [Source:HGNC Symbol;Acc:HGNC:17875]	0.437667	-1.19209	0.00197402811733	0.0935028867171	yes	down	3.21	6.13	2.69	10.79	9.11	3.69	4.01	7.86333
ENSG00000135940	COX5B	cytochrome c oxidase subunit 5B [Source:HGNC Symbol;Acc:HGNC:2269]	0.541202	-0.88576	0.00187754757423	0.0892498361849	yes	down	474.27	291.91	349.68	583.8	651.15	883.37	371.953	706.107
ENSG00000136235	GPNMB	glycoprotein nmb [Source:HGNC Symbol;Acc:HGNC:4462]	1.47127	0.557064	0.00547597736475	0.176657	yes	up	6.12	6.73	6.15	5.61	5.26	3.53	6.33333	4.8
ENSG00000136950	ARPC5L	actin related protein 2/3 complex subunit 5 like [Source:HGNC Symbol;Acc:HGNC:23366]	0.668355	-0.581314	9.36526691784E-7	0.000230741710132	yes	down	34.98	36.21	35.54	56.13	57.09	49.27	35.5767	54.1633
ENSG00000137106	GRHPR	glyoxylate and hydroxypyruvate reductase [Source:HGNC Symbol;Acc:HGNC:4570]	1.33258	0.41422	0.000514696777394	0.0354472075865	yes	up	181.9	184.1	186.99	151.02	145.55	138.42	184.33	144.997
ENSG00000137693	YAP1	Yes1 associated transcriptional regulator [Source:HGNC Symbol;Acc:HGNC:16262]	0.747341	-0.420161	0.000508788574916	0.0351788084625	yes	down	33.7	43.98	34.19	56.19	53.35	39.21	37.29	49.5833
ENSG00000137959	IFI44L	interferon induced protein 44 like [Source:HGNC Symbol;Acc:HGNC:17817]	3.60706	1.85082	0.000332515214809	0.0265602221582	yes	up	0.87	1.1	0.63	0.36	0.26	0.07	0.866667	0.23
ENSG00000138131	LOXL4	lysyl oxidase like 4 [Source:HGNC Symbol;Acc:HGNC:17171]	1.32157	0.40225	0.0058339403392	0.181302	yes	up	6.57	7.54	6.46	5.9	5.19	5.17	6.85667	5.42
ENSG00000138356	AOX1	aldehyde oxidase 1 [Source:HGNC Symbol;Acc:HGNC:553]	0.445752	-1.16569	0.000203438967636	0.0186737746763	yes	down	1.21	0.92	0.91	2.79	3.3	2.03	1.01333	2.70667
ENSG00000138650	PCDH10	protocadherin 10 [Source:HGNC Symbol;Acc:HGNC:13404]	1.85422	0.890815	2.31052726924E-5	0.00339647508579	yes	up	2.36	2.99	2.83	1.88	1.61	1.12	2.72667	1.53667
ENSG00000139163	ETNK1	ethanolamine kinase 1 [Source:HGNC Symbol;Acc:HGNC:24649]	0.702188	-0.51007	0.000736904548962	0.0465367194043	yes	down	23.41	23.47	21.51	35.23	36.43	28.41	22.7967	33.3567
ENSG00000139263	LRIG3	leucine rich repeats and immunoglobulin like domains 3 [Source:HGNC Symbol;Acc:HGNC:30991]	1.37243	0.456732	0.000657970875223	0.0424718985988	yes	up	8.14	9.53	8.28	6.93	6.7	5.95	8.65	6.52667
ENSG00000139269	INHBE	inhibin subunit beta E [Source:HGNC Symbol;Acc:HGNC:24029]	0.429352	-1.21977	0.00356606669381	0.137102	yes	down	0.4	0.44	0.97	0.98	1.38	0.92	0.603333	1.09333
ENSG00000139289	PHLDA1	pleckstrin homology like domain family A member 1 [Source:HGNC Symbol;Acc:HGNC:8933]	0.691221	-0.532781	2.48040798802E-5	0.00352762414101	yes	down	8.77	10.74	8.93	16.02	15.48	11.67	9.48	14.39
ENSG00000140044	JDP2	Jun dimerization protein 2 [Source:HGNC Symbol;Acc:HGNC:17546]	0.733649	-0.446839	0.000211659222294	0.0192841394562	yes	down	24.16	28.46	25.47	34.68	31.83	30.04	26.03	32.1833
ENSG00000140365	COMMD4	COMM domain containing 4 [Source:HGNC Symbol;Acc:HGNC:26027]	1.43193	0.517958	4.29561246401E-6	0.00079939520035	yes	up	252.4	275.89	252.17	203.08	181.36	176.58	260.153	187.007
ENSG00000140545	MFGE8	milk fat globule EGF and factor V/VIII domain containing [Source:HGNC Symbol;Acc:HGNC:7036]	1.38937	0.474433	0.000292695680317	0.0241515355461	yes	up	143.93	180.55	151.25	147.25	122.21	96.9	158.577	122.12
ENSG00000141314	RHBDL3	rhomboid like 3 [Source:HGNC Symbol;Acc:HGNC:16502]	1.40816	0.493807	0.00435139001767	0.151034	yes	up	5.39	6.64	5.81	5.81	4.61	3.69	5.94667	4.70333
ENSG00000141582	CBX4	chromobox 4 [Source:HGNC Symbol;Acc:HGNC:1554]	0.74775	-0.419372	0.00360421052646	0.138264	yes	down	9.81	13.8	8.87	17.98	16.12	12.23	10.8267	15.4433
ENSG00000141933	TPGS1	tubulin polyglutamylase complex subunit 1 [Source:HGNC Symbol;Acc:HGNC:25058]	0.215878	-2.21171	1.38351204337E-6	0.000310689074946	yes	down	2.38	1.83	0.31	9.03	9.31	7.73	1.50667	8.69
ENSG00000141985	SH3GL1	SH3 domain containing GRB2 like 1, endophilin A2 [Source:HGNC Symbol;Acc:HGNC:10830]	1.21747	0.283885	0.00637768697924	0.190384	yes	up	47.22	56.42	49.09	46.42	45.47	38.57	50.91	43.4867
ENSG00000142089	IFITM3	interferon induced transmembrane protein 3 [Source:HGNC Symbol;Acc:HGNC:5414]	1.30921	0.388693	0.000258331427379	0.0224825455679	yes	up	645.53	740.26	670.77	576.73	549.03	471.18	685.52	532.313
ENSG00000142409	ZNF787	zinc finger protein 787 [Source:HGNC Symbol;Acc:HGNC:26998]	0.64771	-0.62658	0.00433133174612	0.150932	yes	down	10.13	8.04	6.57	12.57	14	13.21	8.24667	13.26
ENSG00000142684	ZNF593	zinc finger protein 593 [Source:HGNC Symbol;Acc:HGNC:30943]	0.550646	-0.860803	0.00396779689095	0.143703	yes	down	26.09	16.44	18.64	32.22	37.33	44.87	20.39	38.14
ENSG00000142694	EVA1B	eva-1 homolog B [Source:HGNC Symbol;Acc:HGNC:25558]	0.142575	-2.8102	1.0045756058E-9	6.50853373048E-7	yes	down	1.29	1.02	0.44	5.46	6.31	8.09	0.916667	6.62
ENSG00000143153	ATP1B1	ATPase Na+/K+ transporting subunit beta 1 [Source:HGNC Symbol;Acc:HGNC:804]	0.766683	-0.383298	0.00468067307105	0.160863	yes	down	26.69	39.73	29.68	38.16	39.49	37.25	32.0333	38.3
ENSG00000143217	NECTIN4	nectin cell adhesion molecule 4 [Source:HGNC Symbol;Acc:HGNC:19688]	2.46791	1.30329	0.00488103718447	0.164454	yes	up	0.6	1.14	0.75	0.35	0.34	0.44	0.83	0.376667
ENSG00000143341	HMCN1	hemicentin 1 [Source:HGNC Symbol;Acc:HGNC:19194]	1.55859	0.640239	0.00340607825886	0.133351	yes	up	2.56	3.97	1.44	2.02	2.14	1.15	2.65667	1.77
ENSG00000143416	SELENBP1	selenium binding protein 1 [Source:HGNC Symbol;Acc:HGNC:10719]	4.18536	2.06535	0.000115541058841	0.0118891749548	yes	up	1.53	1.37	1.65	0.33	0.3	0.39	1.51667	0.34
ENSG00000143507	DUSP10	dual specificity phosphatase 10 [Source:HGNC Symbol;Acc:HGNC:3065]	1.51102	0.59552	0.00566413745364	0.178527	yes	up	5.73	8.62	6.78	6.5	5.26	3.02	7.04333	4.92667
ENSG00000143774	GUK1	guanylate kinase 1 [Source:HGNC Symbol;Acc:HGNC:4693]	1.37013	0.45431	0.00241995946674	0.106285	yes	up	142.01	126.59	132.65	103.82	106.1	92.57	133.75	100.83
ENSG00000143793	C1orf35	chromosome 1 open reading frame 35 [Source:HGNC Symbol;Acc:HGNC:19032]	0.62215	-0.684666	2.8986446678E-6	0.000569730237907	yes	down	16.41	17.6	13.41	28.18	32.78	27.42	15.8067	29.46
ENSG00000144040	SFXN5	sideroflexin 5 [Source:HGNC Symbol;Acc:HGNC:16073]	1.51874	0.602879	4.2435033682E-5	0.00549863736444	yes	up	12.97	16.58	15.6	12.15	12.28	12.27	15.05	12.2333
ENSG00000144583	MARCHF4	membrane associated ring-CH-type finger 4 [Source:HGNC Symbol;Acc:HGNC:29269]	0.50797	-0.977186	4.30379020957E-5	0.00553575015706	yes	down	2.17	3.82	2.6	6.98	6.8	3.98	2.86333	5.92
ENSG00000144674	GOLGA4	golgin A4 [Source:HGNC Symbol;Acc:HGNC:4427]	0.732106	-0.449875	1.59947542985E-5	0.0024760728933	yes	down	19.94	20.84	19.76	30.01	28.5	26.15	20.18	28.22
ENSG00000145022	TCTA	T cell leukemia translocation altered [Source:HGNC Symbol;Acc:HGNC:11692]	1.34616	0.428854	0.00197770926001	0.0935028867171	yes	up	22.3	27.15	22.79	22.76	22.12	17.1	24.08	20.66
ENSG00000146066	HIGD2A	HIG1 hypoxia inducible domain family member 2A [Source:HGNC Symbol;Acc:HGNC:28311]	1.26796	0.342505	0.00609966921762	0.185568	yes	up	179.27	207.01	194.33	165.29	168.19	144.64	193.537	159.373
ENSG00000146674	IGFBP3	insulin like growth factor binding protein 3 [Source:HGNC Symbol;Acc:HGNC:5472]	1.82587	0.868585	9.04172150339E-13	1.31805695216E-9	yes	up	91.81	102.87	95.45	60.64	62.22	53.11	96.71	58.6567
ENSG00000146733	PSPH	phosphoserine phosphatase [Source:HGNC Symbol;Acc:HGNC:9577]	0.707395	-0.499413	0.00558012393632	0.176809	yes	down	20.39	16.74	17.21	28.67	27.47	26.35	18.1133	27.4967
ENSG00000147119	CHST7	carbohydrate sulfotransferase 7 [Source:HGNC Symbol;Acc:HGNC:13817]	0.475402	-1.07278	0.00567900225095	0.178674	yes	down	0.78	0.42	0.78	1.45	1.58	1.4	0.66	1.47667
ENSG00000147889	CDKN2A	cyclin dependent kinase inhibitor 2A [Source:HGNC Symbol;Acc:HGNC:1787]	0.382357	-1.38701	6.95166807861E-10	5.0668970708E-7	yes	down	87.44	62.65	77.73	202.15	211.8	246.22	75.94	220.057
ENSG00000148180	GSN	gelsolin [Source:HGNC Symbol;Acc:HGNC:4620]	1.41662	0.502451	0.000639103131379	0.0417157876015	yes	up	49.37	47.75	48.16	35.59	34.4	36.2	48.4267	35.3967
ENSG00000148690	FRA10AC1	FRA10A associated CGG repeat 1 [Source:HGNC Symbol;Acc:HGNC:1162]	0.683584	-0.54881	5.62319414682E-5	0.00678389898002	yes	down	10.6	11.24	10.6	17.89	19.66	15.62	10.8133	17.7233
ENSG00000149357	LAMTOR1	late endosomal/lysosomal adaptor, MAPK and MTOR activator 1 [Source:HGNC Symbol;Acc:HGNC:26068]	1.37371	0.458076	0.00235378290678	0.105306	yes	up	97.6	101.21	102.67	82.17	70.42	76.37	100.493	76.32
ENSG00000149403	GRIK4	glutamate ionotropic receptor kainate type subunit 4 [Source:HGNC Symbol;Acc:HGNC:4582]	0.227338	-2.13709	0.00384068696248	0.142087	yes	down	0.08	0.04	0.08	0.3	0.16	0.23	0.0666666666667	0.23
ENSG00000149531	FRG1BP	FSHD region gene 1 family member B, pseudogene [Source:HGNC Symbol;Acc:HGNC:15792]	0.599136	-0.739044	0.00373286093314	0.141646	yes	down	8.16	7.51	6.6	15.27	14.47	9.56	7.42333	13.1
ENSG00000149591	TAGLN	transgelin [Source:HGNC Symbol;Acc:HGNC:11553]	1.30512	0.384187	0.00510747458614	0.168576	yes	up	49.71	46.07	45.46	34.2	29.9	37.99	47.08	34.03
ENSG00000149948	HMGA2	high mobility group AT-hook 2 [Source:HGNC Symbol;Acc:HGNC:5009]	0.548003	-0.867744	5.50729190578E-5	0.00669021231304	yes	down	1.35	1.98	1.56	4.34	3.98	3.16	1.63	3.82667
ENSG00000150051	MKX	mohawk homeobox [Source:HGNC Symbol;Acc:HGNC:23729]	1.4553	0.541321	0.000432198792731	0.0316336965742	yes	up	15.3	14.87	13.16	13.85	11.3	10.87	14.4433	12.0067
ENSG00000150347	ARID5B	AT-rich interaction domain 5B [Source:HGNC Symbol;Acc:HGNC:17362]	1.40964	0.495329	0.00414618775536	0.147722	yes	up	5.15	7.71	5.59	4.72	5.7	4.11	6.15	4.84333
ENSG00000151746	BICD1	BICD cargo adaptor 1 [Source:HGNC Symbol;Acc:HGNC:1049]	0.757028	-0.401582	0.00539604157842	0.175126	yes	down	9.61	11.16	9.85	16.17	16.52	12.15	10.2067	14.9467
ENSG00000152223	EPG5	ectopic P-granules 5 autophagy tethering factor [Source:HGNC Symbol;Acc:HGNC:29331]	0.627298	-0.672777	0.00174831836006	0.0856675996431	yes	down	1.58	2.34	2.32	3.21	4.1	2.41	2.08	3.24
ENSG00000152669	CCNO	cyclin O [Source:HGNC Symbol;Acc:HGNC:18576]	0.608555	-0.71654	0.00344269123353	0.133976	yes	down	4.02	4.36	3.2	7.26	7.34	4.78	3.86	6.46
ENSG00000152784	PRDM8	PR/SET domain 8 [Source:HGNC Symbol;Acc:HGNC:13993]	0.504353	-0.987494	0.00400908124462	0.144898	yes	down	0.41	1.21	0.38	1.84	1.06	0.7	0.666667	1.2
ENSG00000153044	CENPH	centromere protein H [Source:HGNC Symbol;Acc:HGNC:17268]	0.580852	-0.783758	1.84610713105E-5	0.00278396138306	yes	down	35.58	31.38	35.51	60.44	63.62	65.38	34.1567	63.1467
ENSG00000153187	HNRNPU	heterogeneous nuclear ribonucleoprotein U [Source:HGNC Symbol;Acc:HGNC:5048]	0.812013	-0.300425	0.00641563910299	0.190865	yes	down	210.01	252.87	207.87	263.53	264.86	206.7	223.583	245.03
ENSG00000153879	CEBPG	CCAAT enhancer binding protein gamma [Source:HGNC Symbol;Acc:HGNC:1837]	0.770156	-0.376777	0.00123826733728	0.0681163853177	yes	down	20.3	22.29	21.9	28.87	28.19	27.39	21.4967	28.15
ENSG00000154678	PDE1C	phosphodiesterase 1C [Source:HGNC Symbol;Acc:HGNC:8776]	0.690952	-0.533343	0.000652165949277	0.0424101819729	yes	down	3.11	3.05	2.77	5.53	4.66	4.36	2.97667	4.85
ENSG00000154736	ADAMTS5	ADAM metallopeptidase with thrombospondin type 1 motif 5 [Source:HGNC Symbol;Acc:HGNC:221]	2.20654	1.14178	0.0041623993981	0.147722	yes	up	0.45	0.37	0.23	0.19	0.21	0.12	0.35	0.173333
ENSG00000154832	CXXC1	CXXC finger protein 1 [Source:HGNC Symbol;Acc:HGNC:24343]	1.42332	0.509263	7.50246602203E-5	0.00825412818386	yes	up	20.52	25.52	19.83	17.35	18.03	14.03	21.9567	16.47
ENSG00000154874	CCDC144BP	coiled-coil domain containing 144B, pseudogene [Source:HGNC Symbol;Acc:HGNC:26704]	0.204852	-2.28735	0.00660487773208	0.194183	yes	down	0.13	0.11	0	0.22	0.49	0.46	0.08	0.39
ENSG00000155090	KLF10	Kruppel like factor 10 [Source:HGNC Symbol;Acc:HGNC:11810]	1.36101	0.444679	0.00222878866955	0.101268	yes	up	28.5	41.83	33.64	29.03	27.49	23	34.6567	26.5067
ENSG00000155096	AZIN1	antizyme inhibitor 1 [Source:HGNC Symbol;Acc:HGNC:16432]	0.752212	-0.41079	0.00181754832631	0.0873472	yes	down	41.21	45.8	42.8	60.54	60.94	59.64	43.27	60.3733
ENSG00000156603	MED19	mediator complex subunit 19 [Source:HGNC Symbol;Acc:HGNC:29600]	0.593971	-0.751536	1.35795984598E-6	0.000310689074946	yes	down	23.24	26.9	23.29	45.15	41.92	43.8	24.4767	43.6233
ENSG00000156671	SAMD8	sterile alpha motif domain containing 8 [Source:HGNC Symbol;Acc:HGNC:26320]	0.77604	-0.365797	0.00235231210329	0.105306	yes	down	9.36	10.96	9.46	15.15	13.64	11.04	9.92667	13.2767
ENSG00000158050	DUSP2	dual specificity phosphatase 2 [Source:HGNC Symbol;Acc:HGNC:3068]	2.02985	1.02137	6.67443963232E-8	2.33511944976E-5	yes	up	19.98	26.9	24.55	10.07	13.57	10.93	23.81	11.5233
ENSG00000158373	H2BC5	H2B clustered histone 5 [Source:HGNC Symbol;Acc:HGNC:4747]	1.65186	0.724095	0.00168349929007	0.0840971411693	yes	up	31.44	27.34	30.07	17.49	18.4	20.05	29.6167	18.6467
ENSG00000158417	EIF5B	eukaryotic translation initiation factor 5B [Source:HGNC Symbol;Acc:HGNC:30793]	0.750797	-0.413504	0.000269437099531	0.0228799183597	yes	down	28.23	35.34	28.07	46.74	45.42	38.33	30.5467	43.4967
ENSG00000159055	MIS18A	MIS18 kinetochore protein A [Source:HGNC Symbol;Acc:HGNC:1286]	0.706917	-0.500388	0.00204297561021	0.0958117221164	yes	down	20.26	18.93	20.28	29.56	29.34	29.14	19.8233	29.3467
ENSG00000159079	CFAP298	cilia and flagella associated protein 298 [Source:HGNC Symbol;Acc:HGNC:1301]	0.728494	-0.457011	0.00145217010204	0.0760634144871	yes	down	28.23	27.67	27.14	43.25	43.17	41.72	27.68	42.7133
ENSG00000159335	PTMS	parathymosin [Source:HGNC Symbol;Acc:HGNC:9629]	1.32695	0.408111	0.000101352190983	0.0106164902806	yes	up	318.08	383.98	312.75	290.51	261.66	234.42	338.27	262.197
ENSG00000159388	BTG2	BTG anti-proliferation factor 2 [Source:HGNC Symbol;Acc:HGNC:1131]	1.56097	0.642446	1.10589547992E-6	0.000268686522642	yes	up	27.6	32.93	26.69	23.11	18.55	17.09	29.0733	19.5833
ENSG00000159399	HK2	hexokinase 2 [Source:HGNC Symbol;Acc:HGNC:4923]	0.685203	-0.545397	1.54519703132E-5	0.00242802481558	yes	down	6.18	7.22	6.09	10.95	10.04	8.05	6.49667	9.68
ENSG00000159403	C1R	complement C1r [Source:HGNC Symbol;Acc:HGNC:1246]	1.40148	0.486952	9.56211122453E-6	0.00162235110766	yes	up	73.83	78.14	74.56	61.52	61.22	50.79	75.51	57.8433
ENSG00000159720	ATP6V0D1	ATPase H+ transporting V0 subunit d1 [Source:HGNC Symbol;Acc:HGNC:13724]	1.33116	0.412683	0.000780099043424	0.0487366877379	yes	up	57.75	73.64	54.78	53.7	52.2	41.05	62.0567	48.9833
ENSG00000159792	PSKH1	protein serine kinase H1 [Source:HGNC Symbol;Acc:HGNC:9529]	1.38475	0.469626	0.00471937301209	0.161874	yes	up	9.85	12.29	9.19	8.82	8.98	5.94	10.4433	7.91333
ENSG00000160256	SLX9	SLX9 ribosome biogenesis factor [Source:HGNC Symbol;Acc:HGNC:15811]	0.631843	-0.662362	0.00165330889572	0.0836262231812	yes	down	14.5	14.73	10.96	20.82	25.73	19.44	13.3967	21.9967
ENSG00000160310	PRMT2	protein arginine methyltransferase 2 [Source:HGNC Symbol;Acc:HGNC:5186]	1.26192	0.335626	0.00130241470958	0.0709755	yes	up	123.82	145.06	127.22	120.9	117.61	105.82	132.033	114.777
ENSG00000160325	CACFD1	calcium channel flower domain containing 1 [Source:HGNC Symbol;Acc:HGNC:1365]	1.45492	0.540935	0.00666473192171	0.195137	yes	up	6.87	7.81	6.58	6.68	4.97	4.7	7.08667	5.45
ENSG00000160446	ZDHHC12	zinc finger DHHC-type palmitoyltransferase 12 [Source:HGNC Symbol;Acc:HGNC:19159]	1.56043	0.641941	0.00048922779821	0.0343697	yes	up	25.63	28.42	21.91	21.36	16.45	12.89	25.32	16.9
ENSG00000160789	LMNA	lamin A/C [Source:HGNC Symbol;Acc:HGNC:6636]	1.20481	0.2688	0.0058825037822	0.181486	yes	up	164.43	197.16	163.16	161.63	149.51	132.19	174.917	147.777
ENSG00000160886	LY6K	lymphocyte antigen 6 family member K [Source:HGNC Symbol;Acc:HGNC:24225]	0.572537	-0.804559	4.51875185374E-9	2.3953492781E-6	yes	down	12.81	15.22	11.84	20.79	23.68	21.06	13.29	21.8433
ENSG00000160888	IER2	immediate early response 2 [Source:HGNC Symbol;Acc:HGNC:28871]	0.78125	-0.356144	0.00307504370676	0.125089	yes	down	135.36	159.82	117.04	195.22	189.42	166.07	137.407	183.57
ENSG00000160948	VPS28	VPS28 subunit of ESCRT-I [Source:HGNC Symbol;Acc:HGNC:18178]	1.29107	0.368569	0.00583508686603	0.181302	yes	up	71.97	71.74	68.68	70.36	55.41	52.15	70.7967	59.3067
ENSG00000160972	PPP1R16A	protein phosphatase 1 regulatory subunit 16A [Source:HGNC Symbol;Acc:HGNC:14941]	0.758165	-0.399417	0.00310345490278	0.125089	yes	down	22.74	23.09	17.79	33.46	27.07	25.36	21.2067	28.63
ENSG00000161179	YDJC	YdjC chitooligosaccharide deacetylase homolog [Source:HGNC Symbol;Acc:HGNC:27158]	0.429646	-1.21878	2.33747090413E-6	0.00046999285662	yes	down	6.49	4.59	3.83	11.68	13.56	13.12	4.97	12.7867
ENSG00000161203	AP2M1	adaptor related protein complex 2 subunit mu 1 [Source:HGNC Symbol;Acc:HGNC:564]	1.27819	0.354107	0.000339193426983	0.0266076709337	yes	up	556.89	620.4	575.7	504.31	512.61	454.17	584.33	490.363
ENSG00000161328	LRRC56	leucine rich repeat containing 56 [Source:HGNC Symbol;Acc:HGNC:25430]	2.65232	1.40726	0.00526624496798	0.172838	yes	up	0.62	0.53	0.54	0.31	0.19	0.18	0.563333	0.226667
ENSG00000161395	PGAP3	post-GPI attachment to proteins phospholipase 3 [Source:HGNC Symbol;Acc:HGNC:23719]	1.41409	0.499878	0.0011426149366	0.0636552964523	yes	up	9.64	9.25	8.06	7.03	6.62	6.07	8.98333	6.57333
ENSG00000161896	IP6K3	inositol hexakisphosphate kinase 3 [Source:HGNC Symbol;Acc:HGNC:17269]	2.52232	1.33475	0.00591600815186	0.182198	yes	up	0.75	1.49	1.15	0.74	0.32	0.38	1.13	0.48
ENSG00000161981	SNRNP25	small nuclear ribonucleoprotein U11/U12 subunit 25 [Source:HGNC Symbol;Acc:HGNC:14161]	1.39384	0.479066	0.00100672924501	0.0586828	yes	up	77.05	81.95	74.34	62.95	53.4	57.21	77.78	57.8533
ENSG00000161999	JMJD8	jumonji domain containing 8 [Source:HGNC Symbol;Acc:HGNC:14148]	1.32089	0.40151	0.00650548289903	0.192882	yes	up	21.36	29.64	22.15	22.23	20.18	17.36	24.3833	19.9233
ENSG00000162302	RPS6KA4	ribosomal protein S6 kinase A4 [Source:HGNC Symbol;Acc:HGNC:10433]	0.779292	-0.359764	0.00688756297352	0.199314	yes	down	14.89	19.11	14.42	22.18	20.26	18.29	16.14	20.2433
ENSG00000162585	FAAP20	FA core complex associated protein 20 [Source:HGNC Symbol;Acc:HGNC:26428]	0.645284	-0.631994	0.00107611968904	0.0617198744933	yes	down	13.43	19.38	10.71	30	27.54	34.02	14.5067	30.52
ENSG00000162746	FCRLB	Fc receptor like B [Source:HGNC Symbol;Acc:HGNC:26431]	0.280457	-1.83415	0.00546758392292	0.176657	yes	down	0.09	0.19	0.18	0.6	0.71	0.51	0.153333	0.606667
ENSG00000162878	PKDCC	protein kinase domain containing, cytoplasmic [Source:HGNC Symbol;Acc:HGNC:25123]	1.51967	0.603761	2.86550673518E-5	0.00394695348964	yes	up	24.6	29.19	26.86	18.61	17.87	16.81	26.8833	17.7633
ENSG00000163132	MSX1	msh homeobox 1 [Source:HGNC Symbol;Acc:HGNC:7391]	0.531557	-0.911703	0.000497989759123	0.0348453394254	yes	down	2.63	2.17	4.74	5.49	4.16	6.11	3.18	5.25333
ENSG00000163191	S100A11	S100 calcium binding protein A11 [Source:HGNC Symbol;Acc:HGNC:10488]	1.31612	0.39629	0.00667721361375	0.195137	yes	up	312.59	302.79	315.82	258.61	245.85	234	310.4	246.153
ENSG00000163517	HDAC11	histone deacetylase 11 [Source:HGNC Symbol;Acc:HGNC:19086]	1.39739	0.482738	0.000129544018219	0.0126890356554	yes	up	24.87	28.08	24.41	16.79	19.11	19.37	25.7867	18.4233
ENSG00000163520	FBLN2	fibulin 2 [Source:HGNC Symbol;Acc:HGNC:3601]	1.36978	0.453942	0.000238687890906	0.0211947577442	yes	up	10.96	13.59	11.02	9.73	9.38	7.89	11.8567	9
ENSG00000163815	CLEC3B	C-type lectin domain family 3 member B [Source:HGNC Symbol;Acc:HGNC:11891]	4.24974	2.08738	8.37685879025E-7	0.000209337701168	yes	up	24.13	12.26	17.82	4.43	2.5	6.23	18.07	4.38667
ENSG00000164283	ESM1	endothelial cell specific molecule 1 [Source:HGNC Symbol;Acc:HGNC:3466]	0.244068	-2.03464	6.61264908337E-8	2.33511944976E-5	yes	down	1.9	0.94	0.57	3.63	4.38	4.93	1.13667	4.31333
ENSG00000164483	SAMD3	sterile alpha motif domain containing 3 [Source:HGNC Symbol;Acc:HGNC:21574]	0.0305831559942	-5.03112	0.000427642290171	0.0314545581941	yes	down	0.02	0	0	0.43	1.11	1.14	0.00666666666667	0.893333
ENSG00000164758	MED30	mediator complex subunit 30 [Source:HGNC Symbol;Acc:HGNC:23032]	0.53785	-0.894725	9.38194765803E-5	0.00988665122782	yes	down	15.74	13.8	16.9	34.28	37.38	35.53	15.48	35.73
ENSG00000164889	SLC4A2	solute carrier family 4 member 2 [Source:HGNC Symbol;Acc:HGNC:11028]	1.23558	0.305185	0.00533081779166	0.173634	yes	up	55.87	62.88	61.92	55.1	43.33	39.8	60.2233	46.0767
ENSG00000165272	AQP3	aquaporin 3 (Gill blood group) [Source:HGNC Symbol;Acc:HGNC:636]	1.47468	0.560399	0.0065890019239	0.194134	yes	up	5.45	6.96	4.89	4.72	3.76	3.53	5.76667	4.00333
ENSG00000165507	DEPP1	DEPP1 autophagy regulator [Source:HGNC Symbol;Acc:HGNC:23355]	1.49599	0.581103	0.000360975818899	0.0276536108766	yes	up	11.94	13.1	12.49	8.99	9.89	7.78	12.51	8.88667
ENSG00000165644	COMTD1	catechol-O-methyltransferase domain containing 1 [Source:HGNC Symbol;Acc:HGNC:26309]	0.463088	-1.11064	0.00167931296695	0.0840971411693	yes	down	6.37	2.99	3.32	4.35	6.31	4.26	4.22667	4.97333
ENSG00000165655	ZNF503	zinc finger protein 503 [Source:HGNC Symbol;Acc:HGNC:23589]	0.619543	-0.690724	0.00100974825201	0.0586828	yes	down	4.16	4.17	2.8	7.34	6.69	4.85	3.71	6.29333
ENSG00000165685	TMEM52B	transmembrane protein 52B [Source:HGNC Symbol;Acc:HGNC:26438]	1.75517	0.811607	8.06250587183E-5	0.00870601328493	yes	up	9.4	7.87	5.91	4.1	7.94	3.68	7.72667	5.24
ENSG00000165804	ZNF219	zinc finger protein 219 [Source:HGNC Symbol;Acc:HGNC:13011]	0.610592	-0.711719	0.000130825943591	0.0126890356554	yes	down	11.81	11.78	10.1	25.34	17.15	11.19	11.23	17.8933
ENSG00000166033	HTRA1	HtrA serine peptidase 1 [Source:HGNC Symbol;Acc:HGNC:9476]	1.42774	0.513736	0.00112554136502	0.0629044571831	yes	up	21.09	19.68	19.74	16.28	14.58	13.8	20.17	14.8867
ENSG00000166342	NETO1	neuropilin and tolloid like 1 [Source:HGNC Symbol;Acc:HGNC:13823]	1.53669	0.619826	0.0055622965833	0.176776	yes	up	3.41	2.56	2.7	1.91	4.1	2.74	2.89	2.91667
ENSG00000167011	NAT16	N-acetyltransferase 16 (putative) [Source:HGNC Symbol;Acc:HGNC:22030]	0.287049	-1.80063	0.00372104664919	0.141505	yes	down	0.1	0.14	0.11	0.44	0.33	0.39	0.116667	0.386667
ENSG00000167191	GPRC5B	G protein-coupled receptor class C group 5 member B [Source:HGNC Symbol;Acc:HGNC:13308]	0.711214	-0.491644	0.000693280930429	0.0442611799854	yes	down	6.75	8.77	7.94	13.43	13.75	10.92	7.82	12.7
ENSG00000167526	RPL13	ribosomal protein L13 [Source:HGNC Symbol;Acc:HGNC:10303]	0.483126	-1.04953	5.51667181533E-11	6.43354267103E-8	yes	down	1201.15	1121.66	1132.91	2131	2301.83	2278.43	1151.91	2237.09
ENSG00000167685	ZNF444	zinc finger protein 444 [Source:HGNC Symbol;Acc:HGNC:16052]	0.71267	-0.488694	0.00418716835956	0.147752	yes	down	7.08	7.49	9.11	9.23	8.76	8.56	7.89333	8.85
ENSG00000167700	MFSD3	major facilitator superfamily domain containing 3 [Source:HGNC Symbol;Acc:HGNC:25157]	0.624464	-0.67931	0.00167941510124	0.0840971411693	yes	down	7.38	7.06	6.83	10.56	11.28	12.58	7.09	11.4733
ENSG00000167747	C19orf48	chromosome 19 open reading frame 48 [Source:HGNC Symbol;Acc:HGNC:29667]	1.26185	0.33554	0.00126778579372	0.0693043027797	yes	up	126.85	146.1	120.64	125.81	108.38	99.32	131.197	111.17
ENSG00000167779	IGFBP6	insulin like growth factor binding protein 6 [Source:HGNC Symbol;Acc:HGNC:5475]	0.591941	-0.756475	1.7882086739E-7	5.30188717499E-5	yes	down	101.43	95.01	98.77	125.72	100.78	108.17	98.4033	111.557
ENSG00000167815	PRDX2	peroxiredoxin 2 [Source:HGNC Symbol;Acc:HGNC:9353]	1.36181	0.445523	0.000436717751788	0.0318312651334	yes	up	285.99	335.17	307.87	273.2	222.02	216.9	309.677	237.373
ENSG00000167900	TK1	thymidine kinase 1 [Source:HGNC Symbol;Acc:HGNC:11830]	1.2756	0.351175	0.000237771791773	0.0211947577442	yes	up	487.73	611.92	522.28	479.57	473.57	409.93	540.643	454.357
ENSG00000167964	RAB26	RAB26, member RAS oncogene family [Source:HGNC Symbol;Acc:HGNC:14259]	1.49199	0.577239	0.00147505724261	0.0770244070001	yes	up	10.48	12.22	12.27	8.59	6.92	8.76	11.6567	8.09
ENSG00000167965	MLST8	MTOR associated protein, LST8 homolog [Source:HGNC Symbol;Acc:HGNC:24825]	1.26018	0.33363	0.0051023610132	0.168576	yes	up	35.85	43.03	39.93	35.66	35.64	26.8	39.6033	32.7
ENSG00000168268	NT5DC2	5'-nucleotidase domain containing 2 [Source:HGNC Symbol;Acc:HGNC:25717]	1.33248	0.41411	0.000501359745185	0.0349413785758	yes	up	129.12	154.42	130.39	130.9	104.84	95.31	137.977	110.35
ENSG00000168282	MGAT2	alpha-1,6-mannosyl-glycoprotein 2-beta-N-acetylglucosaminyltransferase [Source:HGNC Symbol;Acc:HGNC:7045]	0.685314	-0.545164	0.000353354075681	0.0274721015373	yes	down	19.98	18.84	16.13	29.3	26.8	27.56	18.3167	27.8867
ENSG00000168303	MPLKIP	M-phase specific PLK1 interacting protein [Source:HGNC Symbol;Acc:HGNC:16002]	0.469893	-1.08959	9.64525897196E-6	0.00162235110766	yes	down	4.11	3.01	3.57	6.81	7.45	9.4	3.56333	7.88667
ENSG00000168874	ATOH8	atonal bHLH transcription factor 8 [Source:HGNC Symbol;Acc:HGNC:24126]	1.63991	0.713615	6.9486215348E-5	0.00779181003259	yes	up	9.61	8.63	9.41	5.09	4.83	4.73	9.21667	4.88333
ENSG00000168899	VAMP5	vesicle associated membrane protein 5 [Source:HGNC Symbol;Acc:HGNC:12646]	1.77379	0.826832	0.000102503454939	0.0106731722455	yes	up	197.51	160.78	204.78	110.25	102.13	118.48	187.69	110.287
ENSG00000169223	LMAN2	lectin, mannose binding 2 [Source:HGNC Symbol;Acc:HGNC:16986]	1.24191	0.31256	0.00409507123808	0.147397	yes	up	202.72	216.73	187.12	193.95	211.51	179.3	202.19	194.92
ENSG00000169242	EFNA1	ephrin A1 [Source:HGNC Symbol;Acc:HGNC:3221]	1.46021	0.546174	0.00244249281684	0.106285	yes	up	20.57	20.7	20.93	16.25	13.09	14.93	20.7333	14.7567
ENSG00000169851	PCDH7	protocadherin 7 [Source:HGNC Symbol;Acc:HGNC:8659]	1.71519	0.778368	0.000232485588239	0.0209632494591	yes	up	1.38	1.72	1.33	1.01	1.03	0.65	1.47667	0.896667
ENSG00000170345	FOS	Fos proto-oncogene, AP-1 transcription factor subunit [Source:HGNC Symbol;Acc:HGNC:3796]	1.66515	0.735652	7.17020207953E-11	7.83927156108E-8	yes	up	531.23	676.58	559.47	410.01	382.18	338.39	589.093	376.86
ENSG00000170421	KRT8	keratin 8 [Source:HGNC Symbol;Acc:HGNC:6446]	1.39316	0.47836	0.00659210571112	0.194134	yes	up	1135.83	1003.86	1100.66	777.08	776.9	869.84	1080.12	807.94
ENSG00000170485	NPAS2	neuronal PAS domain protein 2 [Source:HGNC Symbol;Acc:HGNC:7895]	0.622714	-0.683359	0.00232874854668	0.104722	yes	down	1.61	2.46	3.22	6.57	7.76	3.94	2.43	6.09
ENSG00000170498	KISS1	KiSS-1 metastasis suppressor [Source:HGNC Symbol;Acc:HGNC:6341]	0.430685	-1.21529	0.00426821814952	0.149627	yes	down	7.18	2.26	4.94	12.53	11.19	11.71	4.79333	11.81
ENSG00000170604	IRF2BP1	interferon regulatory factor 2 binding protein 1 [Source:HGNC Symbol;Acc:HGNC:21728]	0.699224	-0.516173	5.86853696935E-5	0.00698355899352	yes	down	10.34	12.07	9.79	17.64	16.55	14	10.7333	16.0633
ENSG00000170638	TRABD	TraB domain containing [Source:HGNC Symbol;Acc:HGNC:28805]	0.695054	-0.524804	0.00050496402224	0.0350529192105	yes	down	25.76	28.39	23.26	40.92	36.24	26.94	25.8033	34.7
ENSG00000170955	CAVIN3	caveolae associated protein 3 [Source:HGNC Symbol;Acc:HGNC:9400]	0.357818	-1.4827	8.76045374246E-8	2.83790032068E-5	yes	down	10.75	6.97	7.25	21.85	25.83	23.64	8.32333	23.7733
ENSG00000171222	SCAND1	SCAN domain containing 1 [Source:HGNC Symbol;Acc:HGNC:10566]	0.541082	-0.88608	2.22057294047E-6	0.00045168002846	yes	down	30.55	28.49	20.79	63.33	61.98	71.02	26.61	65.4433
ENSG00000171388	APLN	apelin [Source:HGNC Symbol;Acc:HGNC:16665]	0.430338	-1.21646	1.38533972708E-6	0.000310689074946	yes	down	0.77	1.11	0.9	2.66	2.25	1.87	0.926667	2.26
ENSG00000171462	DLK2	delta like non-canonical Notch ligand 2 [Source:HGNC Symbol;Acc:HGNC:21113]	1.48877	0.574124	0.000121137712549	0.0122489133273	yes	up	21.56	21.05	18.4	15.49	14.05	13.28	20.3367	14.2733
ENSG00000171497	PPID	peptidylprolyl isomerase D [Source:HGNC Symbol;Acc:HGNC:9257]	0.743339	-0.427907	0.00169058372414	0.0840971411693	yes	down	23.92	26.72	23.74	30.15	39.79	34.52	24.7933	34.82
ENSG00000171604	CXXC5	CXXC finger protein 5 [Source:HGNC Symbol;Acc:HGNC:26943]	1.41521	0.501013	0.00119552705613	0.0659727280535	yes	up	37.32	34.57	29.47	27.21	26.03	28.06	33.7867	27.1
ENSG00000171703	TCEA2	transcription elongation factor A2 [Source:HGNC Symbol;Acc:HGNC:11614]	1.28316	0.359704	0.00199068022357	0.0938624505414	yes	up	136.22	158.37	129.95	138.3	122.32	102.44	141.513	121.02
ENSG00000172216	CEBPB	CCAAT enhancer binding protein beta [Source:HGNC Symbol;Acc:HGNC:1834]	0.612226	-0.707865	0.00111177171549	0.0625344778748	yes	down	4.35	3.72	4.2	7	6.93	7.07	4.09	7
ENSG00000172500	FIBP	FGF1 intracellular binding protein [Source:HGNC Symbol;Acc:HGNC:3705]	1.27492	0.350403	0.00212649658262	0.0981498805273	yes	up	84.98	99.87	80.08	94.47	68.96	59.73	88.31	74.3867
ENSG00000172531	PPP1CA	protein phosphatase 1 catalytic subunit alpha [Source:HGNC Symbol;Acc:HGNC:9281]	1.20345	0.26717	0.00643210672158	0.19103	yes	up	215.09	252.68	217.65	216.77	199.52	176.76	228.473	197.683
ENSG00000172638	EFEMP2	EGF containing fibulin extracellular matrix protein 2 [Source:HGNC Symbol;Acc:HGNC:3219]	1.25548	0.328234	0.00416320424055	0.147722	yes	up	84.27	96.91	88.45	83.69	82.94	69.2	89.8767	78.61
ENSG00000172757	CFL1	cofilin 1 [Source:HGNC Symbol;Acc:HGNC:1874]	1.22544	0.293302	0.00376328637935	0.141949	yes	up	841.29	984.77	852.05	845.41	736.19	654.95	892.703	745.517
ENSG00000172789	HOXC5	homeobox C5 [Source:HGNC Symbol;Acc:HGNC:5127]	0.0401123195924	-4.63981	0.000265044543584	0.0227275696123	yes	down	0	0.08	0	1.06	0.55	0.42	0.0266666666667	0.676667
ENSG00000173258	ZNF483	zinc finger protein 483 [Source:HGNC Symbol;Acc:HGNC:23384]	0.724519	-0.464904	0.00297466913222	0.123016	yes	down	3	3.46	4.2	3.55	3.55	6.27	3.55333	4.45667
ENSG00000173599	PC	pyruvate carboxylase [Source:HGNC Symbol;Acc:HGNC:8636]	1.30252	0.381306	0.00352104775993	0.135669	yes	up	12.6	14.17	12.28	13.64	12.23	8.35	13.0167	11.4067
ENSG00000173621	LRFN4	leucine rich repeat and fibronectin type III domain containing 4 [Source:HGNC Symbol;Acc:HGNC:28456]	0.673953	-0.56928	0.00215582780861	0.0987222404607	yes	down	5.98	7.1	4.12	8.44	8.19	6.48	5.73333	7.70333
ENSG00000173786	CNP	2',3'-cyclic nucleotide 3' phosphodiesterase [Source:HGNC Symbol;Acc:HGNC:2158]	1.25546	0.328212	0.00283696421036	0.119021	yes	up	62.62	71.49	66.76	59.86	55.57	53.12	66.9567	56.1833
ENSG00000173917	HOXB2	homeobox B2 [Source:HGNC Symbol;Acc:HGNC:5113]	0.592133	-0.756006	3.27469521683E-6	0.000636491593645	yes	down	11.48	9.9	9.02	18.71	17.33	17.93	10.1333	17.99
ENSG00000173960	UBXN2A	UBX domain protein 2A [Source:HGNC Symbol;Acc:HGNC:27265]	0.79609	-0.328997	0.00498862	0.166221	yes	down	8.8	10.8	8.64	12.5	11.97	10.29	9.41333	11.5867
ENSG00000174307	PHLDA3	pleckstrin homology like domain family A member 3 [Source:HGNC Symbol;Acc:HGNC:8934]	1.34398	0.42651	0.00281778035689	0.118775	yes	up	13.61	14.76	17.39	15.68	17.3	14.83	15.2533	15.9367
ENSG00000174775	HRAS	HRas proto-oncogene, GTPase [Source:HGNC Symbol;Acc:HGNC:5173]	1.38468	0.469557	0.000992748359797	0.0583974032517	yes	up	28.92	41.1	30.8	26.75	25.47	20.73	33.6067	24.3167
ENSG00000174886	NDUFA11	NADH:ubiquinone oxidoreductase subunit A11 [Source:HGNC Symbol;Acc:HGNC:20371]	1.45838	0.544369	0.000356855536849	0.0275799779075	yes	up	471.81	513.9	513.36	351.71	346.27	357.66	499.69	351.88
ENSG00000174903	RAB1B	RAB1B, member RAS oncogene family [Source:HGNC Symbol;Acc:HGNC:18370]	1.30976	0.389301	0.000244924028627	0.0214222801638	yes	up	165.52	191.66	176.85	157.33	139.85	130.07	178.01	142.417
ENSG00000175066	GK5	glycerol kinase 5 [Source:HGNC Symbol;Acc:HGNC:28635]	0.773523	-0.370484	0.00692637447657	0.199939	yes	down	9.21	7.26	6.07	10.11	8.64	6.92	7.51333	8.55667
ENSG00000175084	DES	desmin [Source:HGNC Symbol;Acc:HGNC:2770]	2.08107	1.05733	6.32612742033E-5	0.00742704342039	yes	up	5.05	4.65	5.91	3.28	2.91	2.16	5.20333	2.78333
ENSG00000175130	MARCKSL1	MARCKS like 1 [Source:HGNC Symbol;Acc:HGNC:7142]	1.34183	0.424207	0.000525007798387	0.0360155349693	yes	up	55.32	63.65	55.9	53.44	44.88	38.55	58.29	45.6233
ENSG00000175592	FOSL1	FOS like 1, AP-1 transcription factor subunit [Source:HGNC Symbol;Acc:HGNC:13718]	0.535152	-0.901979	1.43251383582E-6	0.00031385420727	yes	down	19.95	29.47	22.27	62.07	50.49	35.99	23.8967	49.5167
ENSG00000175602	CCDC85B	coiled-coil domain containing 85B [Source:HGNC Symbol;Acc:HGNC:24926]	0.0676157556325	-3.8865	1.08227060164E-36	1.89321596345E-32	yes	down	3.83	2.07	1.49	39.09	37.13	36.95	2.46333	37.7233
ENSG00000175643	RMI2	RecQ mediated genome instability 2 [Source:HGNC Symbol;Acc:HGNC:28349]	0.769241	-0.378492	0.00501345517878	0.166731	yes	down	25.74	26.88	22.34	38.46	37.54	30.76	24.9867	35.5867
ENSG00000175764	TTLL11	tubulin tyrosine ligase like 11 [Source:HGNC Symbol;Acc:HGNC:18113]	0.617175	-0.696248	0.00237684695453	0.105797	yes	down	1.99	2.83	3.02	3.29	3.6	3.17	2.61333	3.35333
ENSG00000175906	ARL4D	ADP ribosylation factor like GTPase 4D [Source:HGNC Symbol;Acc:HGNC:656]	1.55295	0.635009	0.000977845175472	0.0581067632887	yes	up	13.61	13.22	12.08	7.8	9.67	8.67	12.97	8.71333
ENSG00000176101	SSNA1	SS nuclear autoantigen 1 [Source:HGNC Symbol;Acc:HGNC:11321]	1.42284	0.508769	0.00586797555044	0.181358	yes	up	101.66	97.97	104.07	72.15	66.3	76.98	101.233	71.81
ENSG00000176720	BOK	BCL2 family apoptosis regulator BOK [Source:HGNC Symbol;Acc:HGNC:1087]	1.25596	0.328792	0.00379640272335	0.141949	yes	up	28.15	30.91	28	25.05	25.19	22.31	29.02	24.1833
ENSG00000176912	TYMSOS	TYMS opposite strand RNA [Source:HGNC Symbol;Acc:HGNC:29553]	0.333799	-1.58295	1.90126166506E-5	0.00284262994076	yes	down	5.06	2.66	4.82	11.38	10.61	12.82	4.18	11.6033
ENSG00000177045	SIX5	SIX homeobox 5 [Source:HGNC Symbol;Acc:HGNC:10891]	0.583075	-0.778248	0.00135580489859	0.0734275389815	yes	down	6.83	8.39	3.75	14.06	11.72	8.85	6.32333	11.5433
ENSG00000177098	SCN4B	sodium voltage-gated channel beta subunit 4 [Source:HGNC Symbol;Acc:HGNC:10592]	1.36022	0.443838	0.000298551159688	0.0245190396076	yes	up	11.64	12.99	12.15	9.65	9.81	9.53	12.26	9.66333
ENSG00000177352	CCDC71	coiled-coil domain containing 71 [Source:HGNC Symbol;Acc:HGNC:25760]	1.30503	0.384081	0.00523513853749	0.17214	yes	up	16.49	18.39	16.76	14.45	13.99	12.94	17.2133	13.7933
ENSG00000177374	HIC1	HIC ZBTB transcriptional repressor 1 [Source:HGNC Symbol;Acc:HGNC:4909]	0.481467	-1.05449	0.00300741005108	0.123494	yes	down	0.3	0.41	0.23	2.23	0.82	0.51	0.313333	1.18667
ENSG00000177508	IRX3	iroquois homeobox 3 [Source:HGNC Symbol;Acc:HGNC:14360]	0.594857	-0.749386	0.00554092445313	0.176657	yes	down	2.57	2.88	1.42	4.37	3.7	2.84	2.29	3.63667
ENSG00000177576	C18orf32	chromosome 18 open reading frame 32 [Source:HGNC Symbol;Acc:HGNC:31690]	0.523446	-0.933886	0.00178519594496	0.0866871711753	yes	down	1.17	1.24	0.95	1.99	4.06	2.45	1.12	2.83333
ENSG00000177606	JUN	Jun proto-oncogene, AP-1 transcription factor subunit [Source:HGNC Symbol;Acc:HGNC:6204]	0.681379	-0.553471	2.23961277716E-7	6.21865814459E-5	yes	down	96.6	117.24	90.64	165.47	166.74	141.56	101.493	157.923
ENSG00000177674	AGTRAP	angiotensin II receptor associated protein [Source:HGNC Symbol;Acc:HGNC:13539]	1.46855	0.554389	0.00077256479934	0.0484389822038	yes	up	29.46	40.05	28.4	27.13	24.54	18.5	32.6367	23.39
ENSG00000177675	CD163L1	CD163 molecule like 1 [Source:HGNC Symbol;Acc:HGNC:30375]	0.526106	-0.926575	0.00599703535755	0.183315	yes	down	1.13	1.49	1.52	2.28	1.3	3.01	1.38	2.19667
ENSG00000177697	CD151	CD151 molecule (Raph blood group) [Source:HGNC Symbol;Acc:HGNC:1630]	1.28925	0.366534	0.00351138060655	0.135669	yes	up	179.96	191.3	182.85	151.63	149.94	148.37	184.703	149.98
ENSG00000177700	POLR2L	RNA polymerase II, I and III subunit L [Source:HGNC Symbol;Acc:HGNC:9199]	1.45453	0.54055	0.000271066257025	0.0229070629669	yes	up	90.5	94.14	77.74	62.08	51.91	63.11	87.46	59.0333
ENSG00000178531	CTXN1	cortexin 1 [Source:HGNC Symbol;Acc:HGNC:31108]	0.504712	-0.986468	6.46317631667E-5	0.00745245721351	yes	down	4.34	5.8	4.41	13.4	8.66	8.14	4.85	10.0667
ENSG00000179041	RRS1	ribosome biogenesis regulator 1 homolog [Source:HGNC Symbol;Acc:HGNC:17083]	0.607532	-0.718969	2.14773525023E-5	0.00318392650274	yes	down	9.94	10.54	7.6	17.56	17.2	13.58	9.36	16.1133
ENSG00000179071	CCDC89	coiled-coil domain containing 89 [Source:HGNC Symbol;Acc:HGNC:26762]	2.62985	1.39498	0.00640637746103	0.190865	yes	up	0.59	0.75	0.53	0.27	0.26	0.21	0.623333	0.246667
ENSG00000179151	EDC3	enhancer of mRNA decapping 3 [Source:HGNC Symbol;Acc:HGNC:26114]	1.25236	0.324653	0.00479534246015	0.163611	yes	up	22.07	26.22	22.47	20.87	21.11	27.35	23.5867	23.11
ENSG00000179950	PUF60	poly(U) binding splicing factor 60 [Source:HGNC Symbol;Acc:HGNC:17042]	1.29403	0.371874	0.00100630824337	0.0586828	yes	up	173.19	181.11	171.33	146.02	142.78	132.92	175.21	140.573
ENSG00000180581	SRP9P1	signal recognition particle 9 pseudogene 1 [Source:HGNC Symbol;Acc:HGNC:23402]	2.95932	1.56527	7.11326946827E-6	0.00128280848256	yes	up	209.97	264.56	232.84	72.97	108.63	105.35	235.79	95.65
ENSG00000180834	MAP6D1	MAP6 domain containing 1 [Source:HGNC Symbol;Acc:HGNC:25753]	0.529616	-0.91698	0.00621897792189	0.187583	yes	down	1.17	0.8	0.93	1.88	1.91	2	0.966667	1.93
ENSG00000180914	OXTR	oxytocin receptor [Source:HGNC Symbol;Acc:HGNC:8529]	0.754232	-0.406921	0.00169739334964	0.0840971411693	yes	down	5.48	6.14	5.22	8.79	8.28	6.89	5.61333	7.98667
ENSG00000181218	H2AW	H2A.W histone [Source:HGNC Symbol;Acc:HGNC:20507]	0.57078	-0.808992	0.000575655302449	0.0387305315606	yes	down	21.28	16.72	16.78	50.96	46.24	55.49	18.26	50.8967
ENSG00000181541	MAB21L2	mab-21 like 2 [Source:HGNC Symbol;Acc:HGNC:6758]	1.42927	0.51528	0.000873044994314	0.0530283891859	yes	up	24.3	26.32	18.8	19.09	17.87	13.95	23.14	16.97
ENSG00000181588	MEX3D	mex-3 RNA binding family member D [Source:HGNC Symbol;Acc:HGNC:16734]	0.676204	-0.564469	0.00083508883066	0.0516191127729	yes	down	5.36	5.47	4.68	9.72	7.97	8.8	5.17	8.83
ENSG00000182154	MRPL41	mitochondrial ribosomal protein L41 [Source:HGNC Symbol;Acc:HGNC:14492]	0.404102	-1.30721	1.19631302286E-10	1.101426511E-7	yes	down	45.01	38.53	45.79	108.17	112.21	113.29	43.11	111.223
ENSG00000182179	UBA7	ubiquitin like modifier activating enzyme 7 [Source:HGNC Symbol;Acc:HGNC:12471]	1.45591	0.541919	0.000595861891577	0.0396327455109	yes	up	14.33	21.71	17.38	18.52	16.75	9.42	17.8067	14.8967
ENSG00000182326	C1S	complement C1s [Source:HGNC Symbol;Acc:HGNC:1247]	1.47549	0.561195	0.00136965615221	0.0737193227615	yes	up	6.89	7.32	6.92	5.53	5.03	5.17	7.04333	5.24333
ENSG00000182541	LIMK2	LIM domain kinase 2 [Source:HGNC Symbol;Acc:HGNC:6614]	1.29256	0.370226	0.00414382166728	0.147722	yes	up	15.46	16.68	15.13	15.97	14.24	10.61	15.7567	13.6067
ENSG00000182687	GALR2	galanin receptor 2 [Source:HGNC Symbol;Acc:HGNC:4133]	0.362296	-1.46476	9.799892173E-10	6.50853373048E-7	yes	down	2.95	2.86	2.37	8.49	9.03	6.21	2.72667	7.91
ENSG00000182700	IGIP	IgA inducing protein [Source:HGNC Symbol;Acc:HGNC:33847]	0.634557	-0.656178	0.000445880898642	0.0323095805391	yes	down	2.23	2.64	2.08	3.99	4.33	3.16	2.31667	3.82667
ENSG00000183072	NKX2-5	NK2 homeobox 5 [Source:HGNC Symbol;Acc:HGNC:2488]	0.465328	-1.10368	9.16652655934E-8	2.88220373285E-5	yes	down	4.16	5.11	3.39	10.38	9.67	8.93	4.22	9.66
ENSG00000183092	BEGAIN	brain enriched guanylate kinase associated [Source:HGNC Symbol;Acc:HGNC:24163]	0.556267	-0.846152	0.00162799922148	0.0832707321093	yes	down	2.06	4.27	1.4	4.88	3.85	2.55	2.57667	3.76
ENSG00000183186	C2CD4C	C2 calcium dependent domain containing 4C [Source:HGNC Symbol;Acc:HGNC:29417]	0.570836	-0.808851	2.07173888479E-7	5.95998677716E-5	yes	down	4.43	5.66	4.3	9.53	8.51	8.21	4.79667	8.75
ENSG00000184226	PCDH9	protocadherin 9 [Source:HGNC Symbol;Acc:HGNC:8661]	1.62858	0.703615	0.00577549524261	0.180735	yes	up	0.55	0.58	0.65	0.29	0.34	0.31	0.593333	0.313333
ENSG00000184347	SLIT3	slit guidance ligand 3 [Source:HGNC Symbol;Acc:HGNC:11087]	1.96336	0.973323	0.00481635932495	0.163611	yes	up	2.28	2.89	2.17	1.81	1.55	1.11	2.44667	1.49
ENSG00000184451	CCR10	C-C motif chemokine receptor 10 [Source:HGNC Symbol;Acc:HGNC:4474]	0.391817	-1.35175	0.000862109520164	0.0525466266071	yes	down	0.82	0.76	0.55	2.12	3.26	1.18	0.71	2.18667
ENSG00000184557	SOCS3	suppressor of cytokine signaling 3 [Source:HGNC Symbol;Acc:HGNC:19391]	2.04392	1.03134	3.33746412909E-17	2.91911300051E-13	yes	up	53.87	53.53	51.18	31.07	26.75	23.81	52.86	27.21
ENSG00000184678	H2BC21	H2B clustered histone 21 [Source:HGNC Symbol;Acc:HGNC:4760]	1.32428	0.405212	0.00550218557043	0.176657	yes	up	14.44	18.23	13.57	13.82	12.35	10.33	15.4133	12.1667
ENSG00000184986	TMEM121	transmembrane protein 121 [Source:HGNC Symbol;Acc:HGNC:20511]	0.509957	-0.971553	0.00435151200176	0.151034	yes	down	2.85	2.57	2.98	3.53	4.93	4.54	2.8	4.33333
ENSG00000184988	TMEM106A	transmembrane protein 106A [Source:HGNC Symbol;Acc:HGNC:28288]	0.539241	-0.890999	0.00634114265062	0.189616	yes	down	0.85	0.86	0.75	1.95	1.72	2	0.82	1.89
ENSG00000185022	MAFF	MAF bZIP transcription factor F [Source:HGNC Symbol;Acc:HGNC:6780]	0.750235	-0.414585	0.00531287538514	0.17355	yes	down	11.36	16.08	13.22	20.33	18.84	15.65	13.5533	18.2733
ENSG00000185432	METTL7A	methyltransferase like 7A [Source:HGNC Symbol;Acc:HGNC:24550]	1.61936	0.695426	6.45457552203E-5	0.00745245721351	yes	up	6.11	6.74	6.52	4.54	4.59	3.4	6.45667	4.17667
ENSG00000185761	ADAMTSL5	ADAMTS like 5 [Source:HGNC Symbol;Acc:HGNC:27912]	0.681506	-0.553201	0.00377704322347	0.141949	yes	down	6.21	7.71	4.95	14.17	10.14	10.92	6.29	11.7433
ENSG00000185883	ATP6V0C	ATPase H+ transporting V0 subunit c [Source:HGNC Symbol;Acc:HGNC:855]	0.539225	-0.891041	2.42016225752E-6	0.000481089754213	yes	down	44.37	53.65	31.69	100.69	83.75	66.21	43.2367	83.55
ENSG00000185885	IFITM1	interferon induced transmembrane protein 1 [Source:HGNC Symbol;Acc:HGNC:5412]	1.41255	0.498299	3.85596809993E-5	0.00507161277986	yes	up	232.91	261.29	240.05	204.72	182.33	151.72	244.75	179.59
ENSG00000186907	RTN4RL2	reticulon 4 receptor like 2 [Source:HGNC Symbol;Acc:HGNC:23053]	0.472263	-1.08234	0.00110902935092	0.0625344778748	yes	down	3.59	1.93	1.33	2.71	2.22	1.77	2.28333	2.23333
ENSG00000187024	PTRH1	peptidyl-tRNA hydrolase 1 homolog [Source:HGNC Symbol;Acc:HGNC:27039]	0.503999	-0.988506	0.000313288496534	0.0253859217913	yes	down	4.65	4.32	5.94	10.6	11.2	10.41	4.97	10.7367
ENSG00000187474	FPR3	formyl peptide receptor 3 [Source:HGNC Symbol;Acc:HGNC:3828]	3.364	1.75018	0.000654705737293	0.0424176572684	yes	up	1.11	0.64	0.69	0.35	0.18	0.26	0.813333	0.263333
ENSG00000187514	PTMA	prothymosin alpha [Source:HGNC Symbol;Acc:HGNC:9623]	0.752436	-0.41036	9.02007833626E-5	0.00956292305068	yes	down	1016.71	1173.06	1052.15	1600.46	1446.81	1387.03	1080.64	1478.1
ENSG00000187689	AMTN	amelotin [Source:HGNC Symbol;Acc:HGNC:33188]	7.87272	2.97686	0.00201184591524	0.0946054317076	yes	up	1.12	1.43	1.46	0	0.08	0.43	1.33667	0.17
ENSG00000187837	H1-2	H1.2 linker histone, cluster member [Source:HGNC Symbol;Acc:HGNC:4716]	1.49104	0.576321	0.00316027378071	0.126216	yes	up	58.39	49.82	54.02	35.05	40.95	37.62	54.0767	37.8733
ENSG00000187840	EIF4EBP1	eukaryotic translation initiation factor 4E binding protein 1 [Source:HGNC Symbol;Acc:HGNC:3288]	0.536368	-0.898705	6.52435438389E-13	1.03755028398E-9	yes	down	63.44	69.18	68.92	135.02	128.43	110.44	67.18	124.63
ENSG00000187867	PALM3	paralemmin 3 [Source:HGNC Symbol;Acc:HGNC:33274]	0.767776	-0.381243	0.00415621021115	0.147722	yes	down	10.84	12.51	9.95	16.19	15.45	13.06	11.1	14.9
ENSG00000188095	MESP2	mesoderm posterior bHLH transcription factor 2 [Source:HGNC Symbol;Acc:HGNC:29659]	0.338549	-1.56256	0.0059626814713	0.183313	yes	down	0.2	0.29	0.65	0.94	1.26	0.73	0.38	0.976667
ENSG00000188483	IER5L	immediate early response 5 like [Source:HGNC Symbol;Acc:HGNC:23679]	0.274021	-1.86764	1.50348819166E-13	3.16562221523E-10	yes	down	0.96	1.3	1.29	4.36	4.27	4.84	1.18333	4.49
ENSG00000188486	H2AX	H2A.X variant histone [Source:HGNC Symbol;Acc:HGNC:4739]	0.584301	-0.775217	2.19731505278E-9	1.23992361994E-6	yes	down	52.41	55.67	43.84	104.38	92.68	76.5	50.64	91.1867
ENSG00000188620	HMX3	H6 family homeobox 3 [Source:HGNC Symbol;Acc:HGNC:5019]	0.556715	-0.844988	2.66937851106E-5	0.00376576115274	yes	down	2.25	2.41	2.04	5.08	4.05	3.51	2.23333	4.21333
ENSG00000188985	DHFRP1	dihydrofolate reductase pseudogene 1 [Source:HGNC Symbol;Acc:HGNC:2862]	0.179301	-2.47955	1.56159157123E-6	0.000333133187263	yes	down	9.16	2.66	7.31	21.87	33.94	52.44	6.37667	36.0833
ENSG00000189184	PCDH18	protocadherin 18 [Source:HGNC Symbol;Acc:HGNC:14268]	1.91461	0.937054	0.00057822964472	0.0387546788317	yes	up	2.75	1.56	1.73	1.31	1.35	1.39	2.01333	1.35
ENSG00000196205	EEF1A1P5	eukaryotic translation elongation factor 1 alpha 1 pseudogene 5 [Source:HGNC Symbol;Acc:HGNC:3200]	2.19016	1.13104	0.00295100492336	0.122327	yes	up	10.38	4.3	9.45	3.6	3.89	4.11	8.04333	3.86667
ENSG00000196352	CD55	CD55 molecule (Cromer blood group) [Source:HGNC Symbol;Acc:HGNC:2665]	0.735172	-0.443847	0.000994822281428	0.0583974032517	yes	down	29.73	30.79	25.17	36.58	41.32	35.69	28.5633	37.8633
ENSG00000196562	SULF2	sulfatase 2 [Source:HGNC Symbol;Acc:HGNC:20392]	1.57997	0.659898	0.00159262110325	0.0824252099383	yes	up	7.2	8.9	7.73	5.93	6	3.61	7.94333	5.18
ENSG00000196611	MMP1	matrix metallopeptidase 1 [Source:HGNC Symbol;Acc:HGNC:7155]	0.408371	-1.29205	0.00026903906343	0.0228799183597	yes	down	4	2.3	3.02	5.84	7.22	10.52	3.10667	7.86
ENSG00000197070	ARRDC1	arrestin domain containing 1 [Source:HGNC Symbol;Acc:HGNC:28633]	0.768877	-0.379176	0.00492643876797	0.165092	yes	down	24.21	29.48	26.04	35.5	40.75	28.53	26.5767	34.9267
ENSG00000197467	COL13A1	collagen type XIII alpha 1 chain [Source:HGNC Symbol;Acc:HGNC:2190]	0.588392	-0.76515	6.84461666741E-8	2.34770351692E-5	yes	down	14.44	18.05	15.46	26.33	24.46	26.22	15.9833	25.67
ENSG00000197582	GPX1P1	glutathione peroxidase pseudogene 1 [Source:HGNC Symbol;Acc:HGNC:4560]	0.333903	-1.5825	0.00389549205884	0.142641	yes	down	1.21	1.6	2.25	8.33	4.8	3.28	1.68667	5.47
ENSG00000197903	H2BC12	H2B clustered histone 12 [Source:HGNC Symbol;Acc:HGNC:13954]	2.07169	1.05081	5.09626537855E-8	1.98108822815E-5	yes	up	71.23	91.5	76.72	41.79	37.96	39.81	79.8167	39.8533
ENSG00000197961	ZNF121	zinc finger protein 121 [Source:HGNC Symbol;Acc:HGNC:12904]	0.771599	-0.374077	0.00599079886384	0.183315	yes	down	5.17	5.45	4.78	7.86	7.09	6.78	5.13333	7.24333
ENSG00000197982	C1orf122	chromosome 1 open reading frame 122 [Source:HGNC Symbol;Acc:HGNC:24789]	0.500162	-0.999534	0.000367231459242	0.0278968451805	yes	down	6.92	5.29	5.81	10.25	32.32	14.73	6.00667	19.1
ENSG00000197989	SNHG12	small nucleolar RNA host gene 12 [Source:HGNC Symbol;Acc:HGNC:30062]	0.661527	-0.596127	0.00389243074564	0.142641	yes	down	11.03	8.37	10.05	14.34	15.32	16.5	9.81667	15.3867
ENSG00000198171	DDRGK1	DDRGK domain containing 1 [Source:HGNC Symbol;Acc:HGNC:16110]	0.699215	-0.516191	0.000480858299409	0.0339792317466	yes	down	27.62	37.55	29.09	55.14	49.66	37.43	31.42	47.41
ENSG00000198363	ASPH	aspartate beta-hydroxylase [Source:HGNC Symbol;Acc:HGNC:757]	0.731354	-0.451359	1.41100806366E-5	0.00227232424808	yes	down	118.56	142.82	129.99	182.4	190.51	167.4	130.457	180.103
ENSG00000198732	SMOC1	SPARC related modular calcium binding 1 [Source:HGNC Symbol;Acc:HGNC:20318]	1.38186	0.466611	0.00421530453835	0.148069	yes	up	32.68	41.84	30.28	30.6	26.5	21.65	34.9333	26.25
ENSG00000198816	ZNF358	zinc finger protein 358 [Source:HGNC Symbol;Acc:HGNC:16838]	0.742399	-0.429734	0.00244177048544	0.106285	yes	down	25.73	40.73	33.35	31.62	26.26	19.05	33.27	25.6433
ENSG00000198892	SHISA4	shisa family member 4 [Source:HGNC Symbol;Acc:HGNC:27139]	1.37151	0.455765	0.00229818760399	0.103882	yes	up	31.94	32.53	30.03	22	25.55	21.56	31.5	23.0367
ENSG00000198900	TOP1	DNA topoisomerase I [Source:HGNC Symbol;Acc:HGNC:11986]	0.778258	-0.361679	0.000619809790374	0.0407606	yes	down	73.1	80.11	81.04	107.11	105.35	94.31	78.0833	102.257
ENSG00000203727	SAMD5	sterile alpha motif domain containing 5 [Source:HGNC Symbol;Acc:HGNC:21180]	1.83012	0.871936	0.00475395011808	0.162741	yes	up	0.81	0.91	0.83	0.63	0.58	0.27	0.85	0.493333
ENSG00000203883	SOX18	SRY-box transcription factor 18 [Source:HGNC Symbol;Acc:HGNC:11194]	0.329244	-1.60277	7.05986994688E-5	0.00786613407521	yes	down	0.64	0.91	0.36	2.33	2.09	1.57	0.636667	1.99667
ENSG00000204388	HSPA1B	heat shock protein family A (Hsp70) member 1B [Source:HGNC Symbol;Acc:HGNC:5233]	1.36466	0.448546	0.0067579538931	0.1967	yes	up	76.07	105.82	70.46	78.66	63.45	51.5	84.1167	64.5367
ENSG00000204767	INSYN2B	inhibitory synaptic factor family member 2B [Source:HGNC Symbol;Acc:HGNC:37271]	0.514702	-0.958191	5.34518357938E-6	0.00098424522478	yes	down	1.89	2.68	2.04	4.75	5.44	4.76	2.20333	4.98333
ENSG00000211448	DIO2	iodothyronine deiodinase 2 [Source:HGNC Symbol;Acc:HGNC:2884]	2.64925	1.40558	4.28089615689E-16	2.49619054908E-12	yes	up	7.78	12.78	10.74	6.38	3.01	4	10.4333	4.46333
ENSG00000212724	KRTAP2-3	keratin associated protein 2-3 [Source:HGNC Symbol;Acc:HGNC:18906]	0.203022	-2.30029	5.25932240505E-10	4.18187849235E-7	yes	down	0.92	1.63	1.56	8.3	7.63	5.51	1.37	7.14667
ENSG00000213015	ZNF580	zinc finger protein 580 [Source:HGNC Symbol;Acc:HGNC:29473]	0.510691	-0.969477	7.57284205507E-5	0.00827948287933	yes	down	7.55	7.6	5.19	16.85	17.91	12.4	6.78	15.72
ENSG00000213104	NPM1P46	nucleophosmin 1 pseudogene 46 [Source:HGNC Symbol;Acc:HGNC:45225]	0.336214	-1.57255	0.00584688050289	0.181347	yes	down	0.75	0.68	1.06	2.43	1.86	3.42	0.83	2.57
ENSG00000213339	QTRT1	queuine tRNA-ribosyltransferase catalytic subunit 1 [Source:HGNC Symbol;Acc:HGNC:23797]	1.31284	0.392686	0.0061173842815	0.185784	yes	up	37.61	41.28	34.77	36.44	30.58	24.39	37.8867	30.47
ENSG00000213599	SLX1A-SULT1A3	SLX1A-SULT1A3 readthrough (NMD candidate) [Source:HGNC Symbol;Acc:HGNC:44437]	0.440728	-1.18204	0.00371307750065	0.141505	yes	down	3.83	5.44	1.58	7.69	11.63	5.51	3.61667	8.27667
ENSG00000213626	LBH	LBH regulator of WNT signaling pathway [Source:HGNC Symbol;Acc:HGNC:29532]	1.64837	0.721036	5.26157380568E-7	0.000139455622095	yes	up	34.81	32.05	32.34	19.68	20.06	20.38	33.0667	20.04
ENSG00000213742	ZNF337-AS1	ZNF337 antisense RNA 1 [Source:HGNC Symbol;Acc:HGNC:40759]	0.360837	-1.47058	0.000548424518087	0.0371844577321	yes	down	1.28	1.24	1.32	1.68	1.67	2	1.28	1.78333
ENSG00000213928	IRF9	interferon regulatory factor 9 [Source:HGNC Symbol;Acc:HGNC:6131]	1.32882	0.410148	0.00283868117278	0.119021	yes	up	22.16	24.48	20.89	20.26	18.39	14.57	22.51	17.74
ENSG00000214063	TSPAN4	tetraspanin 4 [Source:HGNC Symbol;Acc:HGNC:11859]	1.32557	0.406611	0.00255196395668	0.109148	yes	up	62.73	67.87	62.9	46.15	54.02	46.39	64.5	48.8533
ENSG00000214944	ARHGEF28	Rho guanine nucleotide exchange factor 28 [Source:HGNC Symbol;Acc:HGNC:30322]	0.67999	-0.556415	4.48170291952E-5	0.00559988779794	yes	down	8.31	11.42	9.02	20.67	17.34	13.72	9.58333	17.2433
ENSG00000215305	VPS16	VPS16 core subunit of CORVET and HOPS complexes [Source:HGNC Symbol;Acc:HGNC:14584]	1.25213	0.324382	0.00553888597391	0.176657	yes	up	34.04	37.19	36.2	35.99	32.81	25.55	35.81	31.45
ENSG00000215612	HMX1	H6 family homeobox 1 [Source:HGNC Symbol;Acc:HGNC:5017]	0.307238	-1.70257	0.000381951518892	0.0285533244444	yes	down	0.42	0.41	0.21	1.25	1.37	0.91	0.346667	1.17667
ENSG00000215837	SDHAP2	SDHA pseudogene 2 [Source:HGNC Symbol;Acc:HGNC:27408]	0.252623	-1.98494	0.00139284641627	0.0742837267069	yes	down	0.19	0.27	0.13	0.55	0.78	0.96	0.196667	0.763333
ENSG00000219410	-	novel transcript	0.632605	-0.660623	0.00609414128079	0.185568	yes	down	3.97	4.55	4.34	6.58	9.35	5.51	4.28667	7.14667
ENSG00000221869	CEBPD	CCAAT enhancer binding protein delta [Source:HGNC Symbol;Acc:HGNC:1835]	0.321066	-1.63906	1.50873817302E-9	8.79745228687E-7	yes	down	4.66	3.17	3.3	13.09	10.36	12.73	3.71	12.06
ENSG00000221926	TRIM16	tripartite motif containing 16 [Source:HGNC Symbol;Acc:HGNC:17241]	1.31784	0.398172	0.00183189166087	0.0877952899278	yes	up	32.84	31.62	32.36	35.83	34.95	25.18	32.2733	31.9867
ENSG00000221983	UBA52	ubiquitin A-52 residue ribosomal protein fusion product 1 [Source:HGNC Symbol;Acc:HGNC:12458]	1.35485	0.438137	0.00550374743775	0.176657	yes	up	2238.45	2239.97	2353.63	1691.65	1747.54	1776.21	2277.35	1738.47
ENSG00000223855	PDGFA-DT	PDGFA divergent transcript [Source:HGNC Symbol;Acc:HGNC:55865]	0.404455	-1.30595	0.00033615209704	0.0266076709337	yes	down	1.38	1.18	1.06	5.33	1.85	3.55	1.20667	3.57667
ENSG00000224032	EPB41L4A-AS1	EPB41L4A antisense RNA 1 [Source:HGNC Symbol;Acc:HGNC:30749]	0.625897	-0.676004	1.7834496498E-7	5.30188717499E-5	yes	down	35.42	30.19	31.22	56.32	63.32	60.82	32.2767	60.1533
ENSG00000224051	CPTP	ceramide-1-phosphate transfer protein [Source:HGNC Symbol;Acc:HGNC:28116]	0.578907	-0.788597	1.31232561459E-5	0.00216570867699	yes	down	5.07	6.27	4.86	12.31	9.44	8.59	5.4	10.1133
ENSG00000224934	GOT1-DT	GOT1 divergent transcript [Source:HGNC Symbol;Acc:HGNC:55848]	0.503763	-0.989183	0.00616494186783	0.18658	yes	down	1.4	0.75	0.9	1.75	1.16	2.96	1.01667	1.95667
ENSG00000225921	NOL7	nucleolar protein 7 [Source:HGNC Symbol;Acc:HGNC:21040]	0.629022	-0.668819	1.55455770505E-5	0.00242802481558	yes	down	52.41	48.77	54.61	63.9	63.27	67.42	51.93	64.8633
ENSG00000226007	FAM88F	family with sequence similarity 88 member F [Source:HGNC Symbol;Acc:HGNC:56162]	0.395188	-1.33939	0.00384121609654	0.142087	yes	down	0.47	0.97	0.48	1.89	1.84	2.21	0.64	1.98
ENSG00000226085	UQCRFS1P1	ubiquinol-cytochrome c reductase, Rieske iron-sulfur polypeptide 1 pseudogene 1 [Source:HGNC Symbol;Acc:HGNC:12588]	0.00687887465157	-7.18361	5.50023120582E-8	2.09164227138E-5	yes	down	0	0	0	2.21	2.45	3.21	0	2.62333
ENSG00000226091	LINC00937	long intergenic non-protein coding RNA 937 [Source:HGNC Symbol;Acc:HGNC:48629]	0.518562	-0.947412	0.00111761166487	0.0626614770948	yes	down	5.06	5.34	3.88	6.6	12.96	8.43	4.76	9.33
ENSG00000227097	RPS28P7	ribosomal protein S28 pseudogene 7 [Source:HGNC Symbol;Acc:HGNC:35787]	2.28477	1.19205	0.000395298714832	0.0294253634832	yes	up	1106.1	1002.56	1064.47	570.7	691.2	765.26	1057.71	675.72
ENSG00000227507	LTB	lymphotoxin beta [Source:HGNC Symbol;Acc:HGNC:6711]	0.237218	-2.07571	3.4155459348E-6	0.000655482291678	yes	down	0.97	0.89	1.14	4.3	5.44	3.18	1	4.30667
ENSG00000227766	-	HLA complex group 4 pseudogene 5	0.192419	-2.37768	0.0063188930892	0.189275	yes	down	0.47	0.56	0	2.8	1.9	0.76	0.343333	1.82
ENSG00000228109	MELTF-AS1	MELTF antisense RNA 1 [Source:HGNC Symbol;Acc:HGNC:40373]	0.555423	-0.848342	5.42685249509E-5	0.00663859655221	yes	down	14.22	12.62	13.45	26.6	25.3	18.13	13.43	23.3433
ENSG00000229953	-	novel transcript	0.228395	-2.13039	0.000417878190134	0.0309743355086	yes	down	0.7	0.48	0.53	2.96	2.94	2.07	0.57	2.65667
ENSG00000230836	LINC01293	long intergenic non-protein coding RNA 1293 [Source:HGNC Symbol;Acc:HGNC:50362]	0.483547	-1.04827	0.00106173447274	0.0612967694112	yes	down	1.37	1.7	1.56	3.51	3.69	2.86	1.54333	3.35333
ENSG00000231864	-	novel transcript	6.87664	2.7817	1.51492280014E-8	6.83844674301E-6	yes	up	5.79	5.57	7.42	1.27	0.54	1.06	6.26	0.956667
ENSG00000232442	MHENCR	melanoma highly expressed competing endogenous lncRNA for miR-425 and miR-489 [Source:HGNC Symbol;Acc:HGNC:53110]	0.590056	-0.761075	0.000200042451142	0.0185150402002	yes	down	8.05	8.34	7.03	13.74	11.6	9.83	7.80667	11.7233
ENSG00000232533	FAM131B-AS2	FAM131B antisense RNA 2 [Source:HGNC Symbol;Acc:HGNC:56141]	0.616819	-0.697082	0.00384194916257	0.142087	yes	down	3.24	3.63	4.19	6.88	6.97	5.57	3.68667	6.47333
ENSG00000233429	HOTAIRM1	HOXA transcript antisense RNA, myeloid-specific 1 [Source:HGNC Symbol;Acc:HGNC:37117]	0.687644	-0.540266	0.00321542245428	0.128126	yes	down	50.6	50.73	104.13	76.7	81.06	87.54	68.4867	81.7667
ENSG00000233608	TWIST2	twist family bHLH transcription factor 2 [Source:HGNC Symbol;Acc:HGNC:20670]	0.490493	-1.0277	4.20943692388E-9	2.30111500342E-6	yes	down	5.98	7.11	6.12	15.06	14.27	11.59	6.40333	13.64
ENSG00000233937	CTC-338M12.4	uncharacterized LOC101928649 [Source:NCBI gene (formerly Entrezgene);Acc:101928649]	0.584273	-0.775287	0.000225549464896	0.0204431958002	yes	down	11.75	11.22	11.97	18.64	23.89	17.61	11.6467	20.0467
ENSG00000237188	-	novel transcript, antisense to FMO5	0.130741	-2.93522	7.74867373147E-7	0.000196445724036	yes	down	0.28	0.68	1.3	1.19	1.61	0.84	0.753333	1.21333
ENSG00000237649	KIFC1	kinesin family member C1 [Source:HGNC Symbol;Acc:HGNC:6389]	1.21596	0.2821	0.00534013887218	0.173634	yes	up	109.2	122.63	111.68	108.18	99.58	89.94	114.503	99.2333
ENSG00000238266	LINC00707	long intergenic non-protein coding RNA 707 [Source:HGNC Symbol;Acc:HGNC:44691]	0.36929	-1.43717	1.88038164096E-6	0.000391589476729	yes	down	1.59	1.96	1.07	6	4.55	2.74	1.54	4.43
ENSG00000239282	CASTOR1	cytosolic arginine sensor for mTORC1 subunit 1 [Source:HGNC Symbol;Acc:HGNC:34423]	1.74277	0.801379	0.00210495447801	0.0974126155655	yes	up	5.53	7.3	5.83	5.26	3.58	2.63	6.22	3.82333
ENSG00000240065	PSMB9	proteasome 20S subunit beta 9 [Source:HGNC Symbol;Acc:HGNC:9546]	1.44715	0.533212	0.00245810844647	0.106285	yes	up	61.15	61.6	60.8	42.23	43.14	47.35	61.1833	44.24
ENSG00000240342	RPS2P5	ribosomal protein S2 pseudogene 5 [Source:HGNC Symbol;Acc:HGNC:31386]	0.659519	-0.600515	0.00165407152694	0.0836262231812	yes	down	111.47	114.43	121.01	169.68	172.51	202.15	115.637	181.447
ENSG00000240891	PLCXD2	phosphatidylinositol specific phospholipase C X domain containing 2 [Source:HGNC Symbol;Acc:HGNC:26462]	0.689746	-0.535863	0.000151228063538	0.0143773506276	yes	down	2.25	2.96	2.4	4.05	4.13	3.48	2.53667	3.88667
ENSG00000240972	MIF	macrophage migration inhibitory factor [Source:HGNC Symbol;Acc:HGNC:7097]	0.333625	-1.5837	7.16259042587E-15	3.13237985799E-11	yes	down	366.79	284.68	218.35	926.46	904.81	868.1	289.94	899.79
ENSG00000241839	PLEKHO2	pleckstrin homology domain containing O2 [Source:HGNC Symbol;Acc:HGNC:30026]	1.48121	0.566775	3.7002921768E-5	0.00497618747915	yes	up	10	11.09	9.21	8.3	7	6.16	10.1	7.15333
ENSG00000243989	ACY1	aminoacylase 1 [Source:HGNC Symbol;Acc:HGNC:177]	1.32968	0.411082	0.00162366322704	0.0832707321093	yes	up	30.07	34.03	31.23	27.99	29.55	22.73	31.7767	26.7567
ENSG00000244300	GATA2-AS1	GATA2 antisense RNA 1 [Source:HGNC Symbol;Acc:HGNC:51108]	0.74283	-0.428895	0.00488922031165	0.164454	yes	down	19.61	21.87	16.64	33.3	26.99	25.64	19.3733	28.6433
ENSG00000244405	ETV5	ETS variant transcription factor 5 [Source:HGNC Symbol;Acc:HGNC:3494]	0.748851	-0.41725	0.00160510847027	0.0827506	yes	down	15.04	18.43	14.19	23.76	22.74	18.89	15.8867	21.7967
ENSG00000244879	GABPB1-AS1	GABPB1 antisense RNA 1 [Source:HGNC Symbol;Acc:HGNC:44157]	0.616036	-0.698913	0.0038785552819	0.142641	yes	down	5.27	4.2	5.12	7.93	8.78	5.68	4.86333	7.46333
ENSG00000248643	RBM14-RBM4	RBM14-RBM4 readthrough [Source:HGNC Symbol;Acc:HGNC:38840]	0.418431	-1.25694	1.20989290998E-6	0.000289926803757	yes	down	2.68	2.87	2.37	19.88	18.06	12.41	2.64	16.7833
ENSG00000248874	LINC02899	long intergenic non-protein coding RNA 2899 [Source:HGNC Symbol;Acc:HGNC:26630]	0.572538	-0.804556	0.00328163411714	0.130171	yes	down	1.54	1.77	1.35	2.79	2.77	2.39	1.55333	2.65
ENSG00000250251	PKD1P6	polycystin 1, transient receptor potential channel interacting pseudogene 6 [Source:HGNC Symbol;Acc:HGNC:30070]	0.451691	-1.14659	0.00176467657296	0.0862276181308	yes	down	0.41	0.74	0.46	1.7	1.41	0.67	0.536667	1.26
ENSG00000250510	GPR162	G protein-coupled receptor 162 [Source:HGNC Symbol;Acc:HGNC:16693]	1.35409	0.437319	0.00502580462485	0.166824	yes	up	17.11	21.23	18.07	19.37	14.36	11.02	18.8033	14.9167
ENSG00000253392	-	novel transcript, antisense to ZNF57	5.2498	2.39226	0.0024751157622	0.106643	yes	up	1.85	0.98	0.87	0.66	0.25	1.12	1.23333	0.676667
ENSG00000254721	-	novel transcript	2.307	1.20602	0.00445343472591	0.153354	yes	up	7.69	8.2	9.62	2.55	2.67	5.97	8.50333	3.73
ENSG00000254996	ANKHD1-EIF4EBP3	ANKHD1-EIF4EBP3 readthrough [Source:HGNC Symbol;Acc:HGNC:33530]	1.90683	0.931173	1.49842598076E-6	0.000323604514585	yes	up	8.79	11.35	10.35	7.7	6.27	6.38	10.1633	6.78333
ENSG00000255073	ZFP91-CNTF	ZFP91-CNTF readthrough (NMD candidate) [Source:HGNC Symbol;Acc:HGNC:33441]	156.079	7.28613	1.90082550774E-8	8.19460096003E-6	yes	up	1.16	1.04	0.82	0	0	0	1.00667	0
ENSG00000255224	-	TEC	0.260731	-1.93937	1.0387537826E-5	0.00173056380181	yes	down	0.6	0.68	0.58	2.74	1.96	2.63	0.62	2.44333
ENSG00000255248	MIR100HG	mir-100-let-7a-2-mir-125b-1 cluster host gene [Source:HGNC Symbol;Acc:HGNC:39522]	0.57783	-0.791283	1.19090162688E-11	1.60249555069E-8	yes	down	13.53	15.58	15.01	28.72	26.77	22.21	14.7067	25.9
ENSG00000255330	-	novel protein	0.623864	-0.680697	0.000259937342531	0.0225103164995	yes	down	3.11	4.03	3.77	6.16	5.52	2.75	3.63667	4.81
ENSG00000256029	-	novel protein	0.250721	-1.99585	0.000357894871377	0.0275799779075	yes	down	0.44	0.03	0.06	0.25	0.25	0.15	0.176667	0.216667
ENSG00000256500	-	novel protein	0.561687	-0.832161	0.00117164495565	0.0650653498703	yes	down	3.67	5.91	4.09	9.55	6.23	9.26	4.55667	8.34667
ENSG00000256514	-	novel protein	2.89587	1.534	1.38046937978E-5	0.0022568739122	yes	up	10.74	10.67	16.48	4.17	6.02	3.79	12.63	4.66
ENSG00000257529	RPL36A-HNRNPH2	RPL36A-HNRNPH2 readthrough [Source:HGNC Symbol;Acc:HGNC:48349]	4.33298	2.11536	4.46943177103E-8	1.77690386297E-5	yes	up	39.06	52.31	70.37	20.85	14.41	5.55	53.9133	13.6033
ENSG00000257663	-	novel transcript, antisense to C12orf44	233.895	7.86972	1.52460654535E-8	6.83844674301E-6	yes	up	5.43	2.09	11.13	0	0	0	6.21667	0
ENSG00000258377	-	novel transcript	1.92211	0.942695	0.00556815475705	0.176776	yes	up	12.21	7.37	14.83	5.15	5.59	7.97	11.47	6.23667
ENSG00000258529	-	novel protein	0.0579673	-4.10862	0.00298764221058	0.123261	yes	down	0	0	0.14	0.53	0.52	1.18	0.0466666666667	0.743333
ENSG00000258667	HIF1A-AS3	HIF1A antisense RNA 3 [Source:HGNC Symbol;Acc:HGNC:54284]	0.729167	-0.455679	0.00378687444777	0.141949	yes	down	12.36	13.35	14.79	16.02	17.12	11.63	13.5	14.9233
ENSG00000259399	TGIF2-RAB5IF	TGIF2-RAB5IF readthrough [Source:HGNC Symbol;Acc:HGNC:44664]	2.51364	1.32978	0.00207167313672	0.0963823887781	yes	up	3.04	5.1	4.16	2.52	1.1	1.37	4.1	1.66333
ENSG00000259522	-	novel protein	0.363417	-1.4603	7.44050440653E-6	0.00132813003657	yes	down	0.39	0.5	0.4	1.48	0.91	1.27	0.43	1.22
ENSG00000259605	-	novel transcript, antisense to SIX5	1.59518	0.673718	0.0041211425702	0.147722	yes	up	9.15	10.96	10.24	8.81	6.98	4.34	10.1167	6.71
ENSG00000259661	-	novel transcript, antisense to MAN2A2	0.357299	-1.48479	0.00237373153772	0.105797	yes	down	1.69	1.2	1.39	5.61	5.19	2.18	1.42667	4.32667
ENSG00000260018	MBTPS1-DT	MBTPS1 divergent transcript [Source:HGNC Symbol;Acc:HGNC:55401]	0.351573	-1.5081	0.000242053702849	0.0213850778987	yes	down	3.09	3.64	2.43	9.7	9.24	7.97	3.05333	8.97
ENSG00000261054	SYNM-AS2	SYNM antisense RNA 2 [Source:HGNC Symbol;Acc:HGNC:56228]	0.222451	-2.16844	0.00170184576539	0.0840971411693	yes	down	0.07	0.15	0.16	0.98	0.53	0.25	0.126667	0.586667
ENSG00000261220	ST3GAL1-DT	ST3GAL1 divergent transcript [Source:HGNC Symbol;Acc:HGNC:55372]	0.269956	-1.8892	0.000334886358193	0.0266076709337	yes	down	0.3	0.31	0.28	1.51	1.25	0.74	0.296667	1.16667
ENSG00000261221	ZNF865	zinc finger protein 865 [Source:HGNC Symbol;Acc:HGNC:38705]	0.423276	-1.24033	0.000279654932088	0.0235192486876	yes	down	0.68	1.69	0.89	3.68	2.39	1.95	1.08667	2.67333
ENSG00000261512	-	novel transcript	1.50074	0.585671	0.00550437860614	0.176657	yes	up	5.99	8.18	7.81	5.71	4.91	4.69	7.32667	5.10333
ENSG00000263620	-	novel protein	0.00576613121473	-7.43818	1.92064619769E-8	8.19460096003E-6	yes	down	0	0	0	14.28	12.82	4.72	0	10.6067
ENSG00000264112	-	novel transcript	0.548767	-0.865734	0.00245121564545	0.106285	yes	down	8.48	12.27	8.89	25.5	20.88	10.28	9.88	18.8867
ENSG00000264187	-	novel protein	0.0698207882934	-3.8402	0.000834834329093	0.0516191127729	yes	down	0	0.14	0	0.46	0.55	0.57	0.0466666666667	0.526667
ENSG00000264230	ANXA8L1	annexin A8 like 1 [Source:HGNC Symbol;Acc:HGNC:23334]	1.85845	0.894098	6.39645310464E-8	2.33110737832E-5	yes	up	18.65	17.69	17.96	10.27	10.8	9.77	18.1	10.28
ENSG00000264343	NOTCH2NLA	notch 2 N-terminal like A [Source:HGNC Symbol;Acc:HGNC:31862]	0.701761	-0.510949	0.00186161579905	0.0887336380731	yes	down	3.36	4.19	3.96	7.72	7.44	7.4	3.83667	7.52
ENSG00000265190	ANXA8	annexin A8 [Source:HGNC Symbol;Acc:HGNC:546]	1.85051	0.887924	5.84971472103E-8	2.17721403436E-5	yes	up	22.81	23.31	24.45	14.67	12.4	13.47	23.5233	13.5133
ENSG00000265972	TXNIP	thioredoxin interacting protein [Source:HGNC Symbol;Acc:HGNC:16952]	1.56458	0.645775	0.000379481931174	0.0284904610387	yes	up	72.25	66.44	75.71	45.43	46.65	51.34	71.4667	47.8067
ENSG00000266208	GJD3-AS1	GJD3 antisense RNA 1 [Source:HGNC Symbol;Acc:HGNC:56092]	0.0113493730652	-6.46124	3.35921339211E-5	0.00459083748971	yes	down	0	0	0	1.07	0.28	0.13	0	0.493333
ENSG00000266469	-	novel transcript, antisense to MED1 & FBXL20	0.297138	-1.75079	0.000876936927396	0.0530804763701	yes	down	2.41	0.6	2.82	6.3	6.87	7.93	1.94333	7.03333
ENSG00000266680	-	novel transcript, antisense to PTP4A1	4.53104	2.17984	0.0067120384466	0.195689	yes	up	0.72	0.45	0.7	0.18	0.16	0.1	0.623333	0.146667
ENSG00000267125	-	novel transcript, antisense to KLF16	0.00350616797754	-8.15589	8.28470830456E-11	8.05135568732E-8	yes	down	0	0	0	18.31	13.95	9.27	0	13.8433
ENSG00000267280	TBX2-AS1	TBX2 antisense RNA 1 [Source:HGNC Symbol;Acc:HGNC:50355]	0.391141	-1.35424	0.00412260183097	0.147722	yes	down	5.63	5.51	5.06	5.92	3	5.09	5.4	4.67
ENSG00000267598	-	novel transcript, antisense to IER2	0.119129	-3.0694	0.00333302251867	0.131317	yes	down	2.54	0	0.45	17.84	9.43	1.53	0.996667	9.6
ENSG00000268173	-	novel protein, readthrough between PIK3R2 and IFI30	1.55101	0.633211	0.000127384848045	0.0126642551584	yes	up	14	17.22	13.58	12.83	10.03	7.6	14.9333	10.1533
ENSG00000269242	-	novel transcript	0.00526079509964	-7.5705	5.6318664303E-9	2.81480684187E-6	yes	down	0	0	0	2.64	3.22	4.1	0	3.32
ENSG00000269983	-	novel transcript	0.479163	-1.06141	0.00270791173327	0.114696	yes	down	3.89	3.1	3.56	7.71	10.26	5.73	3.51667	7.9
ENSG00000270055	-	novel transcript	0.656646	-0.606812	0.00131436475178	0.0714042937978	yes	down	4.82	7.08	5.65	10.79	10.13	7.14	5.85	9.35333
ENSG00000270696	-	novel transcript, antisense to C2orf3	0.601193	-0.734099	0.000539741486696	0.0367381238396	yes	down	3.22	4.26	4	6.97	7.6	5.47	3.82667	6.68
ENSG00000270882	H4C14	H4 clustered histone 14 [Source:HGNC Symbol;Acc:HGNC:4794]	2.68251	1.42358	4.02087266207E-6	0.000756313177179	yes	up	17.93	7.58	11.83	4.67	8.96	6.43	12.4467	6.68667
ENSG00000272335	-	novel transcript	0.626453	-0.674722	0.000284155636271	0.0237834	yes	down	2.92	3.68	3.21	6.22	5.15	5	3.27	5.45667
ENSG00000272734	ADIRF-AS1	ADIRF antisense RNA 1 [Source:HGNC Symbol;Acc:HGNC:45127]	0.713646	-0.48672	0.00623488554348	0.187583	yes	down	11.41	15.6	11.95	17.04	17.15	14.4	12.9867	16.1967
ENSG00000272758	WDR5B-DT	WDR5B divergent transcript [Source:HGNC Symbol;Acc:HGNC:55192]	0.665304	-0.587914	0.00255110781152	0.109148	yes	down	13.43	16.07	15.19	31.24	21.17	20.89	14.8967	24.4333
ENSG00000272763	-	novel transcript	0.502037	-0.994135	5.75525370744E-5	0.00689566117152	yes	down	3.15	4.53	3.46	8.62	9.96	6.41	3.71333	8.33
ENSG00000272933	TRIM8-DT	TRIM8 divergent transcript [Source:HGNC Symbol;Acc:HGNC:55573]	0.129215	-2.95215	7.17904005661E-5	0.00794828782977	yes	down	0.5	0.05	0.08	2.32	1.56	1.34	0.21	1.74
ENSG00000273619	-	novel transcript, antisense to RPS21	0.34386	-1.54011	1.33620118977E-6	0.000310689074946	yes	down	3.7	3.29	2.97	11.14	9.49	9.53	3.32	10.0533
ENSG00000273802	H2BC8	H2B clustered histone 8 [Source:HGNC Symbol;Acc:HGNC:4746]	3.3021	1.72338	0.000291550582554	0.0241515355461	yes	up	12.38	9.87	8.97	3.23	4.97	1.9	10.4067	3.36667
ENSG00000274012	RN7SL2	RNA component of signal recognition particle 7SL2 [Source:HGNC Symbol;Acc:HGNC:23134]	1.78297	0.834282	0.000631655705729	0.0413840946079	yes	up	1175.07	738.8	956.12	596.6	745.11	510.39	956.663	617.367
ENSG00000274021	-	novel transcript, antisense to DUSP6	0.289986	-1.78595	0.00285714373501	0.11925	yes	down	0.33	0.07	0.5	0.87	1.38	1.08	0.3	1.11
ENSG00000274049	INO80B-WBP1	INO80B-WBP1 readthrough (NMD candidate) [Source:HGNC Symbol;Acc:HGNC:49199]	2.55011	1.35056	0.0016985038281	0.0840971411693	yes	up	11.1	5.33	11.24	4.4	1.9	4.71	9.22333	3.67
ENSG00000275216	-	novel transcript	0.432886	-1.20794	0.00057554212322	0.0387305315606	yes	down	0.92	1.78	0.81	3.8	2.98	1.47	1.17	2.75
ENSG00000276168	RN7SL1	RNA component of signal recognition particle 7SL1 [Source:HGNC Symbol;Acc:HGNC:10038]	1.84002	0.879718	0.000337748332548	0.0266076709337	yes	up	675.55	472.73	566.63	322.63	439.08	306.23	571.637	355.98
ENSG00000276345	-	-	1.52537	0.60916	0.00244254492899	0.106285	yes	up	24.15	21.8	23.41	18.07	16.62	13.23	23.12	15.9733
ENSG00000276600	RAB7B	RAB7B, member RAS oncogene family [Source:HGNC Symbol;Acc:HGNC:30513]	2.04909	1.03499	0.00560729847806	0.177055	yes	up	1.87	1.78	2.32	1.05	1.24	0.47	1.99	0.92
ENSG00000277196	-	-	1.8134	0.858699	0.00178894808176	0.0866871711753	yes	up	5.16	7.91	5.5	3.4	4.9	2.2	6.19	3.5
ENSG00000278922	-	novel transcript	0.295102	-1.76071	6.75839008102E-5	0.0077270926593	yes	down	0.98	1.53	0.44	3.34	4.33	2.57	0.983333	3.41333
ENSG00000279795	-	novel transcript	0.0623200949473	-4.00416	0.00210005044302	0.0974126155655	yes	down	0.08	0.08	0	1.11	0.94	0.47	0.0533333333333	0.84
ENSG00000279809	-	novel transcript	1.59566	0.67415	0.00292413022894	0.121501	yes	up	5.56	8.25	6.78	4.51	5.56	3.44	6.86333	4.50333
ENSG00000280018	-	novel transcript	0.189236	-2.40174	8.4198233455E-14	2.10411385404E-10	yes	down	3.82	2.59	2.01	11.29	12.44	10.41	2.80667	11.38
ENSG00000280077	-	TEC	0.568811	-0.813979	0.00311683089587	0.125199	yes	down	2.76	3.32	3.02	7.85	5.63	3.53	3.03333	5.67
ENSG00000283907	-	novel transcript, antisense to ATP4A	2.35857	1.23791	4.47767054779E-5	0.00559988779794	yes	up	84.41	63.39	78.84	35.16	29.28	32.74	75.5467	32.3933
ENSG00000284057	-	novel protein, C11orf54-MED17 readthrough	2.36027	1.23895	0.00312049171256	0.125199	yes	up	1.42	2.66	1.36	0.71	0.51	1.12	1.81333	0.78
ENSG00000284707	-	novel transcript	0.491274	-1.0254	0.00483148052477	0.163634	yes	down	0.79	0.79	1.48	2.02	1.77	2.67	1.02	2.15333
ENSG00000285205	-	novel transcript	0.372881	-1.42321	0.00171926047245	0.0847183759003	yes	down	0.12	0.17	0.19	0.53	0.37	0.46	0.16	0.453333
ENSG00000285304	-	novel protein	2.44217	1.28817	7.89891693176E-6	0.00138175753887	yes	up	4.47	7.07	4.37	2.41	1.57	2.68	5.30333	2.22
ENSG00000285382	-	novel protein	0.159824	-2.64545	0.000845362474866	0.0520702	yes	down	0.1	0.13	0.01	0.44	0.47	0.63	0.08	0.513333
ENSG00000285508	MKKS	MKKS centrosomal shuttling protein [Source:NCBI gene (formerly Entrezgene);Acc:8195]	0.00668934361804	-7.22392	3.19097988866E-7	8.72184549879E-5	yes	down	0	0	0	3.13	3.95	0.62	0	2.56667
ENSG00000285641	-	novel protein	0.13986	-2.83794	6.20140815631E-10	4.71657534254E-7	yes	down	0.45	0.32	0.24	2.05	2.53	2.82	0.336667	2.46667
ENSG00000285991	-	novel transcript	14.1627	3.82402	0.00442181494596	0.152566	yes	up	0.12	0.6	0.03	0.05	0	0	0.25	0.0166666666667
ENSG00000286001	-	novel protein	0.324943	-1.62174	0.000154997882538	0.0146561	yes	down	0.58	0.31	0.24	1.72	1.01	0.96	0.376667	1.23
ENSG00000286231	-	novel protein	11.8906	3.57174	0.00141875758796	0.075207	yes	up	0.89	0.46	0.55	0.18	0	0	0.633333	0.06
ENSG00000286264	-	novel protein	0.580311	-0.785102	0.00033224366197	0.0265602221582	yes	down	3.52	5.06	3.61	6.74	7.79	7.25	4.06333	7.26
ENSG00000288258	-	novel protein	0.00576861792746	-7.43756	1.21651995949E-8	5.75150909498E-6	yes	down	0	0	0	7.35	13.39	7.98	0	9.57333
ENSG00000288864	ARHGAP11A-SCG5	ARHGAP11A-SCG5 readthrough [Source:NCBI gene (formerly Entrezgene);Acc:114118903]	0.1858	-2.42818	2.82617607202E-5	0.00392367444665	yes	down	0.24	0.18	0.04	0.92	1.13	0.53	0.153333	0.86
ENSG00000288871	-	novel transcript, antisense to TUBGCP6and HDAC10	0.495315	-1.01358	0.00341174470325	0.133351	yes	down	0.6	0.99	0.58	1.73	1.34	1.43	0.723333	1.5
ENSG00000288885	-	novel transcript, antisense to SLC19A1	0.428923	-1.22121	0.00160836958923	0.0827506	yes	down	2.29	1.78	1.32	4.07	4.24	4.65	1.79667	4.32
ENSG00000288930	-	novel transcript	0.303805	-1.71878	2.0600652608E-6	0.000423961430673	yes	down	1.8	2.03	1.06	4.51	5.03	4.3	1.63	4.61333
ENSG00000288999	-	novel transcript	0.208378	-2.26272	0.000116775552362	0.0119459341373	yes	down	2.83	0.65	1	7.39	5.91	8.93	1.49333	7.41
ENSG00000289207	-	novel transcript	0.378503	-1.40162	0.00228850101602	0.103712	yes	down	0.5	0.78	0.41	1.28	1.8	1.51	0.563333	1.53
ENSG00000289316	-	novel transcript	1.89806	0.924526	0.00479864191468	0.163611	yes	up	12.41	10.79	17.35	6.29	8.14	8.03	13.5167	7.48667
ENSG00000289339	-	novel transcript	2.19911	1.13692	0.00528255891668	0.173048	yes	up	11.51	6.55	8.95	4.77	4.44	3.78	9.00333	4.33
ENSG00000289515	-	novel transcript	0.0875871276864	-3.51314	0.000127417190184	0.0126642551584	yes	down	0.26	0.41	0	2.26	2.17	2.89	0.223333	2.44
ENSG00000290230	-	novel protein	0.0492264457995	-4.34442	3.49143889814E-7	9.39626779157E-5	yes	down	0.26	0	0.01	2.31	1.49	1.61	0.09	1.80333
ENSG00000290318	-	novel protein	1.59158	0.670458	0.000138030130773	0.0132668191078	yes	up	61.97	48.24	60.32	25.9	32.11	34.96	56.8433	30.99
ENSG00000291043	GLUD1P3	glutamate dehydrogenase 1 pseudogene 3 [Source:HGNC Symbol;Acc:HGNC:4338]	0.49816	-1.00532	0.0066802772212	0.195137	yes	down	1.95	3.67	1.85	5.47	5.06	4.6	2.49	5.04333
ENSG00000291239	-	novel protein	15.9547	3.99591	0.00655312394883	0.193638	yes	up	0.27	0.06	0.15	0.02	0	0	0.16	0.00666666666667
ENSG00000291288	-	novel transcript	0.265653	-1.91239	0.00163585386456	0.0833565338241	yes	down	0.06	0.14	0.12	0.47	0.44	0.35	0.106667	0.42
